# Supplementary material for: Mechanosensitive super-enhancers regulate genes linked to atherosclerosis in endothelial cells
Source: J Cell Biol. 2024 Jan 17;223(3):e202211125. doi: 10.1083/jcb.202211125 (PMC10794123; doi:10.1083/jcb.202211125)
Supplement: Table S1 — lists the 1,000 super-enhancers, 26,457 typical-enhancers, and the strong interactions (CHiCAGO score ≥5) detected by PCHi-C. [file JCB_202211125_TableS1.xlsx]

## Sheet: Summary
Note: hg19 was used as reference genome for all listed tables
Table #	Description
Table S1a	Genomic location of 1,000 super-enhancers identified by H3K27ac ChIP-seq in human aortic endothelial cells (HAECs) under hemodynamic flow
Table S1b	Genomic location of 26,457 typical-enhancers identified by H3K27ac ChIP-seq in HAECs under hemodynamic flow
Table S1c	Strong interactions (CHiCAGO score ≥ 5) in HAECs detected by Promoter Capture HiC

## Sheet: Table S1a
chr	start	end	strand
chr1	100045314	100080260	+
chr1	100103413	100158630	+
chr1	101602137	101653631	+
chr1	101700648	101730990	+
chr1	10438062	10476617	+
chr1	109617697	109655387	+
chr1	110155248	110163977	+
chr1	112930620	112940954	+
chr1	112970825	113009599	+
chr1	150228074	150267042	+
chr1	150521615	150552987	+
chr1	150575718	150602507	+
chr1	153505459	153541715	+
chr1	153570451	153585873	+
chr1	153700010	153763328	+
chr1	153917237	153964465	+
chr1	154452007	154475275	+
chr1	154927460	154956602	+
chr1	156051275	156100701	+
chr1	156460135	156475875	+
chr1	156697648	156722172	+
chr1	158968674	158986304	+
chr1	159707225	159756264	+
chr1	159852015	159895794	+
chr1	16073806	16101100	+
chr1	160981733	160991201	+
chr1	161123135	161197963	+
chr1	16263848	16302630	+
chr1	16465578	16514316	+
chr1	165840791	165881253	+
chr1	172852147	172947090	+
chr1	175467630	175519055	+
chr1	179094412	179116281	+
chr1	182988287	182995859	+
chr1	183838888	183858645	+
chr1	19228660	19255024	+
chr1	192481529	192529929	+
chr1	19756152	19812866	+
chr1	201419409	201481637	+
chr1	208019391	208042791	+
chr1	208081681	208138676	+
chr1	208373412	208418655	+
chr1	209996161	210014807	+
chr1	2120776	2167162	+
chr1	214575848	214628882	+
chr1	21578228	21630495	+
chr1	21643710	21671688	+
chr1	22220078	22301244	+
chr1	223887917	223936678	+
chr1	226184613	226191338	+
chr1	228327282	228354698	+
chr1	234651402	234686720	+
chr1	234734929	234795377	+
chr1	234853317	234880489	+
chr1	235029272	235069696	+
chr1	235095792	235148576	+
chr1	236135272	236174140	+
chr1	23874488	23908202	+
chr1	243416466	243434064	+
chr1	245126936	245135839	+
chr1	246728983	246752001	+
chr1	25071966	25098737	+
chr1	32396186	32422164	+
chr1	32687237	32716830	+
chr1	33399437	33477629	+
chr1	36599394	36653895	+
chr1	38455335	38496221	+
chr1	39568547	39671945	+
chr1	39847157	39877010	+
chr1	45265264	45286181	+
chr1	47677081	47707921	+
chr1	59212294	59252696	+
chr1	59339317	59375637	+
chr1	61414587	61430005	+
chr1	65885686	65897485	+
chr1	6660515	6686271	+
chr1	66797371	66820774	+
chr1	67390056	67413500	+
chr1	68166195	68237525	+
chr1	68294568	68322215	+
chr1	68638855	68645782	+
chr1	78527602	78580124	+
chr1	8064320	8122672	+
chr1	8137147	8158763	+
chr1	8176620	8208035	+
chr1	8229475	8299074	+
chr1	85724745	85745457	+
chr1	85761135	85812005	+
chr1	85905569	85931834	+
chr1	86033730	86050381	+
chr1	90157607	90194294	+
chr1	90308794	90376636	+
chr1	94121173	94167627	+
chr1	94486723	94561608	+
chr1	9431203	9474251	+
chr1	94642936	94795212	+
chr1	98780750	98817321	+
chr10	101535348	101544089	+
chr10	101655343	101770173	+
chr10	102106053	102135008	+
chr10	104340422	104418305	+
chr10	104533326	104576747	+
chr10	105647527	105678821	+
chr10	105869673	105889693	+
chr10	106006309	106029393	+
chr10	106050962	106070189	+
chr10	106085200	106113795	+
chr10	10866126	10873752	+
chr10	112127636	112186639	+
chr10	112255528	112272701	+
chr10	114804956	114854068	+
chr10	120991917	121031830	+
chr10	123871480	123909130	+
chr10	124058584	124071607	+
chr10	127729967	127752293	+
chr10	129740099	129791105	+
chr10	13873175	13936850	+
chr10	14613040	14631597	+
chr10	17027902	17051694	+
chr10	17064521	17072723	+
chr10	17090960	17127374	+
chr10	17241232	17281413	+
chr10	21618277	21662443	+
chr10	29922969	29958568	+
chr10	31252903	31303254	+
chr10	3128368	3146508	+
chr10	31603118	31610937	+
chr10	31985055	31998708	+
chr10	33245070	33252690	+
chr10	33502789	33572925	+
chr10	3493995	3511760	+
chr10	35658024	35676753	+
chr10	3817924	3829569	+
chr10	3846433	3854542	+
chr10	3892644	3944769	+
chr10	4282882	4309565	+
chr10	43891643	43916859	+
chr10	44341381	44364305	+
chr10	45469871	45498260	+
chr10	4682569	4721260	+
chr10	4805722	4823696	+
chr10	5983806	6020020	+
chr10	63841270	63856066	+
chr10	65025006	65034152	+
chr10	65387401	65406340	+
chr10	65426221	65473969	+
chr10	70817235	70862172	+
chr10	71078131	71138582	+
chr10	74002500	74038222	+
chr10	74056366	74096822	+
chr10	76940678	76989496	+
chr10	80886546	80920339	+
chr10	82167533	82176320	+
chr10	82203094	82237605	+
chr10	88713196	88731601	+
chr10	92671580	92695633	+
chr10	94571561	94609967	+
chr10	95163495	95242451	+
chr10	96990675	97055593	+
chr10	97488943	97528848	+
chr10	99629404	99656516	+
chr11	10312819	10351656	+
chr11	103456831	103481066	+
chr11	108724508	108778044	+
chr11	111603433	111616684	+
chr11	111784548	111821001	+
chr11	114005825	114052167	+
chr11	114150953	114189168	+
chr11	118069566	118149011	+
chr11	118478309	118494333	+
chr11	119175994	119227462	+
chr11	12101355	12113591	+
chr11	122024544	122073799	+
chr11	12181124	12262441	+
chr11	124609909	124640579	+
chr11	124746019	124771420	+
chr11	12694838	12716888	+
chr11	128197802	128216771	+
chr11	128362080	128394105	+
chr11	128561699	128599751	+
chr11	130744691	130786446	+
chr11	19385032	19412035	+
chr11	33710578	33759698	+
chr11	47415137	47448045	+
chr11	57528704	57569264	+
chr11	58340731	58348164	+
chr11	61730299	61747097	+
chr11	62340297	62390306	+
chr11	63993199	64053667	+
chr11	64619919	64655803	+
chr11	65028807	65101930	+
chr11	65184107	65200753	+
chr11	65238731	65276315	+
chr11	65322826	65345332	+
chr11	65405530	65431838	+
chr11	65624142	65641499	+
chr11	65655380	65687636	+
chr11	6623946	6640989	+
chr11	67120046	67142396	+
chr11	71811440	71824860	+
chr11	74022239	74053034	+
chr11	75017815	75081254	+
chr11	75523751	75542145	+
chr11	76313667	76349038	+
chr11	795844	845504	+
chr11	82565119	82618190	+
chr11	85773563	85781891	+
chr11	86167432	86196933	+
chr11	86258707	86319380	+
chr11	86446410	86455515	+
chr11	86505321	86530166	+
chr11	86626144	86690815	+
chr11	95642011	95658852	+
chr11	9587178	9597962	+
chr11	95921862	96000554	+
chr11	96026731	96048844	+
chr11	9705323	9754414	+
chr12	10169180	10186791	+
chr12	10359998	10373842	+
chr12	104671151	104712417	+
chr12	105821260	105884297	+
chr12	10860657	10876589	+
chr12	109078680	109095950	+
chr12	109217658	109251800	+
chr12	109888179	109915893	+
chr12	111834607	111886958	+
chr12	113652529	113684752	+
chr12	11948153	12017939	+
chr12	120663075	120703504	+
chr12	122231257	122249990	+
chr12	123352180	123380959	+
chr12	124851961	124878092	+
chr12	125388964	125425861	+
chr12	12867156	12912709	+
chr12	12956413	12976309	+
chr12	13023586	13081135	+
chr12	13128885	13154665	+
chr12	13250042	13255188	+
chr12	13348353	13365410	+
chr12	14404052	14414134	+
chr12	14987423	15002636	+
chr12	15034150	15064488	+
chr12	15092648	15116180	+
chr12	25047376	25102270	+
chr12	26830760	26853728	+
chr12	27413987	27458943	+
chr12	27692338	27748147	+
chr12	28920594	28935848	+
chr12	29085704	29119444	+
chr12	29705552	29735816	+
chr12	29878338	29897655	+
chr12	31881042	31903814	+
chr12	42796891	42821180	+
chr12	43661120	43700343	+
chr12	46752406	46803934	+
chr12	46823170	46888906	+
chr12	47040715	47062061	+
chr12	48194899	48223257	+
chr12	49581457	49596123	+
chr12	50040543	50069035	+
chr12	50579115	50619803	+
chr12	52278189	52321510	+
chr12	52345549	52374734	+
chr12	52400376	52464636	+
chr12	52540377	52596509	+
chr12	54797812	54833517	+
chr12	56536741	56555096	+
chr12	6156857	6343407	+
chr12	6371543	6407150	+
chr12	6431315	6494412	+
chr12	65002629	65028317	+
chr12	66024570	66054083	+
chr12	6641101	6677873	+
chr12	6999624	7054391	+
chr12	71021343	71065669	+
chr12	707323	756540	+
chr12	76413751	76432452	+
chr12	89548739	89576322	+
chr12	89605055	89638997	+
chr12	89737979	89749083	+
chr12	89762278	89785656	+
chr12	95596455	95625553	+
chr12	95998835	96032892	+
chr12	96487742	96539452	+
chr12	96586885	96690350	+
chr12	96754683	96798068	+
chr12	96812848	96842975	+
chr12	96860767	96910641	+
chr13	114873384	114898385	+
chr13	21605164	21636201	+
chr13	28898032	28932752	+
chr13	28953462	28987930	+
chr13	32827489	32860400	+
chr13	33850950	33860835	+
chr13	34061777	34087783	+
chr13	34726517	34737448	+
chr13	37692198	37718661	+
chr13	37859165	37881601	+
chr13	40437234	40475570	+
chr13	40764109	40781574	+
chr13	41552950	41560285	+
chr13	45491457	45509635	+
chr13	77426787	77461315	+
chr13	97873925	97928134	+
chr13	99504824	99582843	+
chr13	99599035	99635870	+
chr14	105939291	105957986	+
chr14	23287006	23322816	+
chr14	24682132	24713113	+
chr14	24888055	24912620	+
chr14	35832692	35896638	+
chr14	38720140	38727511	+
chr14	55116175	55129625	+
chr14	55569249	55605287	+
chr14	56246653	56281936	+
chr14	59760679	59831794	+
chr14	61565771	61571684	+
chr14	61774566	61833538	+
chr14	61937101	61946363	+
chr14	63640667	63683104	+
chr14	69229423	69284666	+
chr14	69402383	69449101	+
chr14	69500980	69527182	+
chr14	74179294	74269751	+
chr14	75019157	75064758	+
chr14	75077198	75088982	+
chr14	75389553	75456131	+
chr14	75468708	75536898	+
chr14	75718906	75746285	+
chr14	77413098	77428976	+
chr14	77489732	77525882	+
chr14	85982401	86003287	+
chr14	90848501	90886523	+
chr14	91574061	91586685	+
chr14	95949195	96015288	+
chr15	99964999	100048943	+
chr15	101689077	101750949	+
chr15	35964449	35998890	+
chr15	39283025	39290212	+
chr15	39393980	39438673	+
chr15	39538251	39573368	+
chr15	39649790	39659066	+
chr15	39865847	39891881	+
chr15	40320275	40340258	+
chr15	40360737	40400990	+
chr15	42065751	42097734	+
chr15	42186306	42265452	+
chr15	42782492	42804149	+
chr15	51386215	51391066	+
chr15	52154481	52177396	+
chr15	52773158	52790616	+
chr15	59970312	59992777	+
chr15	60651675	60716434	+
chr15	62379676	62443220	+
chr15	63182012	63193234	+
chr15	63504610	63553629	+
chr15	64110426	64152970	+
chr15	65133232	65190338	+
chr15	66161460	66165485	+
chr15	66935339	66955435	+
chr15	66990627	67065470	+
chr15	67357237	67478553	+
chr15	70982358	71007481	+
chr15	81315490	81332864	+
chr15	86121860	86168652	+
chr15	89164188	89203284	+
chr15	89630557	89692771	+
chr15	90895589	90963845	+
chr15	93425144	93466069	+
chr15	95789519	95810719	+
chr15	95828264	95849069	+
chr15	95867689	95873527	+
chr15	96860685	96903446	+
chr16	20909913	20925597	+
chr16	2203369	2221314	+
chr16	22200949	22218836	+
chr16	27245944	27280532	+
chr16	27314816	27346988	+
chr16	29973065	29989392	+
chr16	31453925	31484247	+
chr16	53105396	53135881	+
chr16	53536580	53553594	+
chr16	56639186	56660007	+
chr16	66391683	66443281	+
chr16	66542560	66558934	+
chr16	69250032	69272772	+
chr16	69412435	69482923	+
chr16	73081603	73105893	+
chr16	75264533	75300475	+
chr16	75373662	75419500	+
chr16	77321629	77343193	+
chr16	77598300	77631255	+
chr16	80965446	80982854	+
chr16	81401059	81441361	+
chr16	81506441	81560665	+
chr16	81629576	81679697	+
chr16	81710951	81764197	+
chr16	82660584	82674313	+
chr16	86961672	86986620	+
chr16	89367204	89401710	+
chr17	15902340	15932403	+
chr17	1613363	1628438	+
chr17	17613825	17630705	+
chr17	1933565	2011134	+
chr17	2074640	2126811	+
chr17	2295385	2319365	+
chr17	25649791	25681586	+
chr17	26661435	26685240	+
chr17	31120524	31146795	+
chr17	32561483	32586253	+
chr17	38254166	38279892	+
chr17	38470533	38506774	+
chr17	40660516	40693747	+
chr17	43200867	43250332	+
chr17	45300162	45357315	+
chr17	4842996	4873219	+
chr17	49197262	49211180	+
chr17	57500167	57519681	+
chr17	57830712	57883090	+
chr17	57905492	57933817	+
chr17	62392331	62410820	+
chr17	6654096	6660156	+
chr17	68152366	68166565	+
chr17	6915316	6964714	+
chr17	7137051	7168081	+
chr17	73629381	73719344	+
chr17	73774752	73782592	+
chr17	73839785	73874994	+
chr17	74365980	74385540	+
chr17	7452101	7491815	+
chr17	75082382	75180753	+
chr17	76337554	76392761	+
chr17	7737370	7762186	+
chr17	8042381	8130557	+
chr18	19746322	19804197	+
chr18	20805111	20818727	+
chr18	22808046	22833770	+
chr18	3245900	3265764	+
chr18	33035604	33078379	+
chr18	3446480	3478611	+
chr18	3592540	3607346	+
chr18	46340191	46378285	+
chr18	52985043	53018910	+
chr18	53052264	53090481	+
chr18	53166774	53190765	+
chr18	55435103	55488443	+
chr18	57540788	57584900	+
chr18	77153143	77166392	+
chr18	8727500	8752144	+
chr18	9092664	9120656	+
chr19	1094824	1133627	+
chr19	11195728	11210972	+
chr19	11237117	11314351	+
chr19	1237146	1276548	+
chr19	12886063	12912628	+
chr19	13094062	13148781	+
chr19	13190493	13229991	+
chr19	13260396	13293104	+
chr19	13945339	13977283	+
chr19	16175136	16192112	+
chr19	16389793	16456343	+
chr19	18385095	18439718	+
chr19	18474554	18498581	+
chr19	18525945	18540764	+
chr19	1840999	1906150	+
chr19	2523802	2553025	+
chr19	2944504	2951197	+
chr19	34744931	34772927	+
chr19	34796679	34824435	+
chr19	38488521	38496504	+
chr19	39127337	39199185	+
chr19	39881017	39904876	+
chr19	39918884	39937064	+
chr19	40923229	40951180	+
chr19	41220176	41230553	+
chr19	41803902	41835034	+
chr19	42711714	42791085	+
chr19	4368470	4403129	+
chr19	45925409	45996517	+
chr19	46087030	46119818	+
chr19	47601046	47617550	+
chr19	47728857	47762047	+
chr19	48610837	48629648	+
chr19	48747523	48774505	+
chr19	49217875	49264291	+
chr19	49370327	49379562	+
chr19	50353570	50381281	+
chr19	54368983	54382666	+
chr19	54691921	54713893	+
chr19	56135666	56167575	+
chr19	6048480	6068701	+
chr19	6086275	6111068	+
chr19	779137	802336	+
chr2	105992968	106026854	+
chr2	109196374	109212407	+
chr2	110852845	110878984	+
chr2	112811823	112852680	+
chr2	113383125	113450853	+
chr2	114635357	114649872	+
chr2	128391215	128460332	+
chr2	12927684	12960880	+
chr2	136992608	137009957	+
chr2	151320035	151348969	+
chr2	157188080	157199562	+
chr2	158670057	158733402	+
chr2	159885618	160006270	+
chr2	161061173	161099655	+
chr2	161226559	161249158	+
chr2	169848352	169870455	+
chr2	178104356	178140756	+
chr2	187453818	187478023	+
chr2	188164278	188195917	+
chr2	188267860	188313693	+
chr2	188405682	188419903	+
chr2	190416352	190450653	+
chr2	192701852	192743997	+
chr2	201606214	201654102	+
chr2	201979980	202027603	+
chr2	204537191	204593001	+
chr2	20638849	20652832	+
chr2	206545160	206579477	+
chr2	20764027	20818829	+
chr2	207985881	208041743	+
chr2	216261858	216304688	+
chr2	216391946	216406182	+
chr2	216557115	216594855	+
chr2	216620739	216673609	+
chr2	216691263	216720906	+
chr2	218752312	218808735	+
chr2	219123486	219162956	+
chr2	230308588	230323077	+
chr2	232015762	232064156	+
chr2	232468663	232480147	+
chr2	233916089	233951666	+
chr2	235860027	235914743	+
chr2	237969104	238007941	+
chr2	238581859	238653596	+
chr2	27994120	28022697	+
chr2	28168837	28212532	+
chr2	28609852	28633748	+
chr2	28805567	28848447	+
chr2	33434338	33442326	+
chr2	36579702	36731018	+
chr2	36751965	36800025	+
chr2	37859816	37916746	+
chr2	43133326	43161083	+
chr2	43385454	43413359	+
chr2	46242176	46326403	+
chr2	46479988	46505146	+
chr2	46523536	46592413	+
chr2	54642575	54658456	+
chr2	54772505	54846358	+
chr2	55310688	55340461	+
chr2	56084742	56151297	+
chr2	56211940	56245795	+
chr2	64487563	64516098	+
chr2	70312365	70323127	+
chr2	70346160	70370700	+
chr2	71718979	71736744	+
chr2	85122169	85152690	+
chr2	85811185	85843809	+
chr2	85961276	85982491	+
chr2	9318396	9429093	+
chr2	9678129	9706147	+
chr2	99437085	99453937	+
chr20	1294114	1325797	+
chr20	1344552	1381587	+
chr20	17538175	17552583	+
chr20	19782782	19830726	+
chr20	19912446	19984764	+
chr20	20711012	20747359	+
chr20	23027835	23088273	+
chr20	23113146	23142954	+
chr20	270577	309581	+
chr20	30175348	30210279	+
chr20	30240801	30311790	+
chr20	31046123	31090099	+
chr20	36751375	36802304	+
chr20	3766748	3803837	+
chr20	39860743	39881149	+
chr20	45943317	45990486	+
chr20	47537495	47547568	+
chr20	48384585	48410727	+
chr20	48636135	48665247	+
chr20	48754551	48789658	+
chr20	49114449	49190031	+
chr20	49967356	50029934	+
chr20	50245101	50278789	+
chr20	51106729	51114312	+
chr20	62668573	62695455	+
chr20	8625956	8648763	+
chr21	27297142	27358650	+
chr21	30003979	30019345	+
chr21	33731294	33799585	+
chr21	33888388	33898124	+
chr21	37794159	37810666	+
chr21	37826020	37860150	+
chr21	38730996	38747701	+
chr21	39830727	39878821	+
chr21	43060997	43099133	+
chr21	43619179	43655618	+
chr21	46707331	46740813	+
chr22	19862416	19880549	+
chr22	22290890	22307219	+
chr22	25348271	25410900	+
chr22	25506474	25550854	+
chr22	30782691	30832542	+
chr22	31605987	31650710	+
chr22	36700788	36806660	+
chr22	36841583	36878155	+
chr22	37269931	37309974	+
chr22	37572515	37595894	+
chr22	37879127	37921884	+
chr22	38567850	38583926	+
chr22	38614012	38637529	+
chr22	39077590	39115458	+
chr22	39567326	39581457	+
chr22	39617308	39663222	+
chr22	43317360	43356838	+
chr22	44416913	44434346	+
chr22	46423160	46486563	+
chr22	47130841	47158941	+
chr22	50550217	50559383	+
chr22	51094249	51122489	+
chr3	101874677	101900973	+
chr3	10206585	10248240	+
chr3	111565155	111584620	+
chr3	111621327	111697653	+
chr3	11222572	11280662	+
chr3	11536624	11570994	+
chr3	11590299	11645689	+
chr3	11665950	11685986	+
chr3	119345608	119367423	+
chr3	124742085	124782612	+
chr3	129310615	129346923	+
chr3	141079873	141089132	+
chr3	141107258	141167509	+
chr3	145874390	145896069	+
chr3	149049800	149071230	+
chr3	149084526	149143224	+
chr3	149245190	149353818	+
chr3	149358596	149377105	+
chr3	151975848	152001896	+
chr3	152032533	152051899	+
chr3	15332615	15374679	+
chr3	156381837	156412043	+
chr3	15671571	15690552	+
chr3	157245405	157261541	+
chr3	15825033	15848060	+
chr3	158417337	158450641	+
chr3	159479743	159516301	+
chr3	159531788	159601374	+
chr3	16090622	16132117	+
chr3	168851428	168868793	+
chr3	168933016	168963095	+
chr3	169376073	169386970	+
chr3	170061950	170082875	+
chr3	170458834	170478029	+
chr3	171489014	171528858	+
chr3	171543186	171594928	+
chr3	171756656	171823169	+
chr3	171844739	171874980	+
chr3	173456409	173468689	+
chr3	177061734	177079369	+
chr3	184032328	184057091	+
chr3	185394946	185464488	+
chr3	187453959	187465743	+
chr3	187974740	187990330	+
chr3	191046399	191105557	+
chr3	194281807	194315521	+
chr3	194378629	194412197	+
chr3	194821250	194945717	+
chr3	27565452	27638636	+
chr3	29724243	29737788	+
chr3	30323817	30336714	+
chr3	30383184	30391496	+
chr3	30552272	30592200	+
chr3	30638402	30763084	+
chr3	32432931	32465190	+
chr3	42054285	42114899	+
chr3	43324249	43342547	+
chr3	43428156	43461692	+
chr3	43509116	43545293	+
chr3	46967958	47029949	+
chr3	50192531	50210324	+
chr3	5018035	5037230	+
chr3	50265027	50298348	+
chr3	50354625	50396987	+
chr3	52271345	52334312	+
chr3	57935860	57970278	+
chr3	69400543	69420060	+
chr3	71080307	71122565	+
chr3	71149978	71180239	+
chr3	81771903	81811485	+
chr3	99344203	99389880	+
chr3	99581379	99621204	+
chr4	10080277	10126234	+
chr4	103737299	103750795	+
chr4	114356738	114375462	+
chr4	114387650	114395629	+
chr4	124248754	124283690	+
chr4	125344271	125359939	+
chr4	139142088	139164767	+
chr4	141010517	141025835	+
chr4	145499697	145516688	+
chr4	145547307	145643271	+
chr4	152105790	152150038	+
chr4	153163953	153186391	+
chr4	158904322	158955537	+
chr4	16853415	16869186	+
chr4	186305191	186347808	+
chr4	38664582	38677194	+
chr4	39027080	39047519	+
chr4	41143900	41219580	+
chr4	54928586	54952044	+
chr4	55794471	55820796	+
chr4	56026004	56053638	+
chr4	56812133	56817186	+
chr4	57929142	57986127	+
chr4	70570143	70599501	+
chr4	70616499	70641039	+
chr4	74958538	74983899	+
chr4	75543178	75566120	+
chr4	77922156	77944370	+
chr4	7824660	7926063	+
chr4	78774806	78784428	+
chr4	78838109	78853434	+
chr4	86669292	86745753	+
chr4	87927050	87975672	+
chr4	90404273	90431720	+
chr4	90453514	90478263	+
chr4	90810008	90837376	+
chr4	95360661	95398756	+
chr4	95446923	95498298	+
chr5	106800312	106823019	+
chr5	110886148	110921051	+
chr5	114877117	114912100	+
chr5	127193752	127229034	+
chr5	130713296	130730477	+
chr5	131592902	131603261	+
chr5	138838501	138876512	+
chr5	139672003	139707723	+
chr5	141031073	141066781	+
chr5	141183672	141230959	+
chr5	14142585	14238157	+
chr5	147756309	147782272	+
chr5	148513613	148533471	+
chr5	148667783	148737780	+
chr5	148922506	148986068	+
chr5	149969725	150024219	+
chr5	151038771	151087576	+
chr5	163178627	163202496	+
chr5	163287345	163298960	+
chr5	172174650	172234870	+
chr5	172281480	172386869	+
chr5	176873859	176944641	+
chr5	179220159	179249835	+
chr5	180227949	180259138	+
chr5	34571117	34628610	+
chr5	34648467	34687850	+
chr5	39394582	39448259	+
chr5	39494122	39547482	+
chr5	42984296	43019990	+
chr5	52279523	52333051	+
chr5	54278628	54302043	+
chr5	54892874	54900815	+
chr5	55460453	55487020	+
chr5	56729522	56748624	+
chr5	57535281	57569841	+
chr5	60559601	60638151	+
chr5	61871715	61889724	+
chr5	64768781	64779667	+
chr5	66118200	66160814	+
chr5	66299442	66312472	+
chr5	71425335	71475623	+
chr5	71737255	71783551	+
chr5	71847439	71860956	+
chr5	71880072	71907008	+
chr5	72134628	72153376	+
chr5	72899246	72951000	+
chr5	73926161	73940139	+
chr5	75984582	76015083	+
chr5	76078252	76127040	+
chr5	77799980	77830760	+
chr5	81681703	81703694	+
chr5	88109834	88133028	+
chr5	90673652	90680720	+
chr5	95192246	95207009	+
chr5	95897946	95950202	+
chr6	111910495	111927465	+
chr6	11193717	11233737	+
chr6	112523297	112576341	+
chr6	11315766	11319575	+
chr6	11353197	11371050	+
chr6	11605189	11618730	+
chr6	11648780	11656673	+
chr6	117803476	117820291	+
chr6	121824813	121845454	+
chr6	12289068	12298732	+
chr6	12567622	12589172	+
chr6	126101561	126165890	+
chr6	129944200	130038913	+
chr6	132268358	132281566	+
chr6	132380942	132409225	+
chr6	132451526	132458372	+
chr6	134491027	134500617	+
chr6	134740638	134769624	+
chr6	136355855	136403116	+
chr6	144661830	144700748	+
chr6	148625817	148668718	+
chr6	148682156	148695436	+
chr6	148709817	148785846	+
chr6	151177237	151189403	+
chr6	151320438	151392606	+
chr6	152622579	152639967	+
chr6	153016009	153023181	+
chr6	158402274	158465280	+
chr6	158478046	158493061	+
chr6	16660400	16738694	+
chr6	167002301	167058278	+
chr6	169557914	169574332	+
chr6	17829749	17870160	+
chr6	18362055	18407633	+
chr6	2101317	2132774	+
chr6	22873624	22893452	+
chr6	26017663	26057583	+
chr6	26189053	26241144	+
chr6	2783022	2878400	+
chr6	2943047	3002149	+
chr6	33738115	33757453	+
chr6	34982337	35021173	+
chr6	35630758	35656637	+
chr6	35686443	35700736	+
chr6	36788283	36822024	+
chr6	37204551	37227965	+
chr6	3726491	3754666	+
chr6	3795925	3833015	+
chr6	3910044	3916937	+
chr6	42748714	42752318	+
chr6	44185934	44233353	+
chr6	52369049	52417553	+
chr6	53763100	53777717	+
chr6	56223972	56236707	+
chr6	6677383	6697914	+
chr6	72075783	72115160	+
chr6	72183463	72206674	+
chr6	7726336	7745204	+
chr6	7886371	7916268	+
chr6	7990150	8029640	+
chr6	8047551	8085937	+
chr6	86159162	86175923	+
chr7	100025987	100091567	+
chr7	100141141	100146580	+
chr7	100728264	100783456	+
chr7	102505274	102533640	+
chr7	104583168	104587289	+
chr7	104601168	104629520	+
chr7	104644151	104658472	+
chr7	105830754	105860472	+
chr7	106806888	106835504	+
chr7	107219926	107263448	+
chr7	107630002	107661537	+
chr7	107919328	107953779	+
chr7	108042922	108075335	+
chr7	111799635	111847123	+
chr7	115850577	115872972	+
chr7	115954863	116004505	+
chr7	116139320	116184405	+
chr7	116498784	116522133	+
chr7	12753791	12771747	+
chr7	129588619	129611112	+
chr7	130569901	130607822	+
chr7	130790854	130796837	+
chr7	134277729	134332376	+
chr7	134345133	134357249	+
chr7	134461561	134499553	+
chr7	134828410	134856072	+
chr7	137638621	137689403	+
chr7	1543609	1578649	+
chr7	158609264	158623144	+
chr7	17336928	17360875	+
chr7	22252324	22261230	+
chr7	22600397	22650339	+
chr7	22686168	22717821	+
chr7	27135210	27182981	+
chr7	30493393	30519144	+
chr7	30588611	30604431	+
chr7	37469849	37488448	+
chr7	39620256	39673947	+
chr7	40336323	40351625	+
chr7	43665145	43698816	+
chr7	44920205	44926142	+
chr7	4721449	4748425	+
chr7	4764333	4789405	+
chr7	47979405	47991182	+
chr7	5436267	5469835	+
chr7	641155	660586	+
chr7	75920349	76027229	+
chr7	93566760	93588288	+
chr7_gl000195_random	65788	87013	+
chr8	101961343	101966170	+
chr8	107092199	107096606	+
chr8	118714498	118744797	+
chr8	119015715	119038381	+
chr8	119067888	119125885	+
chr8	124473737	124502744	+
chr8	127508985	127514932	+
chr8	128887498	128946325	+
chr8	129179886	129197959	+
chr8	12968863	12991345	+
chr8	13049790	13103176	+
chr8	130886823	130909416	+
chr8	131248581	131278622	+
chr8	13122275	13134863	+
chr8	13208990	13241076	+
chr8	134303690	134316382	+
chr8	134532595	134596636	+
chr8	142009545	142050475	+
chr8	145002311	145031794	+
chr8	17460768	17488117	+
chr8	17502043	17556385	+
chr8	23173446	23214512	+
chr8	23385948	23428686	+
chr8	26114639	26126048	+
chr8	26465126	26472692	+
chr8	29933565	29963722	+
chr8	38237186	38265709	+
chr8	38614324	38664027	+
chr8	38853491	38900281	+
chr8	39955727	39992439	+
chr8	40010348	40033616	+
chr8	41996952	42013442	+
chr8	42123119	42158498	+
chr8	48424392	48438741	+
chr8	49312054	49345280	+
chr8	59730295	59795014	+
chr8	68854020	68898403	+
chr8	68920105	68943647	+
chr8	8144312	8171235	+
chr8	8187805	8244374	+
chr8	8923504	8947070	+
chr8	96681843	96716621	+
chr9	101085492	101154500	+
chr9	110399000	110408082	+
chr9	112666116	112686364	+
chr9	112777297	112905409	+
chr9	116262594	116285990	+
chr9	116340021	116420747	+
chr9	117642290	117669339	+
chr9	124022879	124062618	+
chr9	124082008	124089892	+
chr9	124111987	124133124	+
chr9	125577231	125591190	+
chr9	127019995	127072664	+
chr9	130280250	130342378	+
chr9	130517622	130566929	+
chr9	130589377	130640217	+
chr9	131312530	131337795	+
chr9	131644516	131681455	+
chr9	131888983	131908401	+
chr9	132244140	132260030	+
chr9	13265607	13279934	+
chr9	134529983	134555253	+
chr9	134582244	134615240	+
chr9	139404953	139446234	+
chr9	139536772	139566215	+
chr9	140189415	140215858	+
chr9	14095785	14109673	+
chr9	14153163	14252272	+
chr9	14309525	14323943	+
chr9	18781863	18788475	+
chr9	27108814	27155512	+
chr9	33145452	33181244	+
chr9	33813899	33819447	+
chr9	35095939	35115779	+
chr9	35477050	35539311	+
chr9	35726926	35775819	+
chr9	35905467	35954388	+
chr9	38008007	38074875	+
chr9	6214783	6248950	+
chr9	6550724	6568611	+
chr9	677237	716602	+
chr9	73005991	73037338	+
chr9	73084697	73099547	+
chr9	74244461	74262624	+
chr9	75602330	75637952	+
chr9	75733390	75771911	+
chr9	79266232	79333464	+
chr9	90112677	90134565	+
chr9	91924763	91934228	+
chr9	97757600	97788205	+
chrX	106953558	106986400	+
chrX	114794142	114860177	+
chrX	12965148	13007548	+
chrX	13088000	13146394	+
chrX	15510314	15543751	+
chrX	38162908	38187380	+
chrX	45607406	45648995	+
chrX	64887073	64943587	+
chrX	99891146	99940809	+

## Sheet: Table S1b
chr	start	end	strand
chr1	99999834	100012621	+
chr1	10002640	10004084	+
chr1	100171021	100173216	+
chr1	100193134	100194868	+
chr1	100274656	100274794	+
chr1	100315241	100316180	+
chr1	100421174	100436271	+
chr1	100452203	100452436	+
chr1	100452614	100453016	+
chr1	100502668	100516016	+
chr1	100542386	100556297	+
chr1	100598718	100599291	+
chr1	100714879	100715908	+
chr1	100731310	100732525	+
chr1	100755546	100759067	+
chr1	100772427	100772731	+
chr1	100816452	100818854	+
chr1	100852997	100866906	+
chr1	100881131	100881315	+
chr1	100909153	100910998	+
chr1	10092474	10093858	+
chr1	101051063	101063790	+
chr1	101087086	101093278	+
chr1	101109262	101109798	+
chr1	101168589	101185178	+
chr1	101199671	101202470	+
chr1	101232276	101236862	+
chr1	101264348	101266606	+
chr1	10126589	10135068	+
chr1	101300748	101313598	+
chr1	101326158	101334672	+
chr1	101349484	101362866	+
chr1	101386433	101386776	+
chr1	101420936	101426370	+
chr1	101454898	101472153	+
chr1	101490700	101492207	+
chr1	101545300	101545529	+
chr1	101577177	101578603	+
chr1	10167962	10169116	+
chr1	101744302	101769519	+
chr1	101831595	101841762	+
chr1	101875094	101876716	+
chr1	102072310	102079540	+
chr1	10269430	10272010	+
chr1	103357535	103357717	+
chr1	10354003	10354141	+
chr1	10399786	10400068	+
chr1	10400463	10400601	+
chr1	104068321	104069256	+
chr1	10437960	10477552	+
chr1	10489705	10491240	+
chr1	1051136	1051448	+
chr1	10518132	10518266	+
chr1	10532211	10535579	+
chr1	10570757	10571829	+
chr1	10588260	10588845	+
chr1	10601070	10601208	+
chr1	10635310	10635769	+
chr1	10656522	10656697	+
chr1	107562223	107562434	+
chr1	107598987	107600060	+
chr1	108309251	108311763	+
chr1	108404332	108405443	+
chr1	108479402	108479651	+
chr1	108593051	108594262	+
chr1	108686085	108686223	+
chr1	108724268	108724406	+
chr1	108741340	108743453	+
chr1	109102158	109103207	+
chr1	109117757	109135425	+
chr1	109189365	109189499	+
chr1	109203696	109204381	+
chr1	109222423	109236246	+
chr1	109263578	109264907	+
chr1	109289280	109290485	+
chr1	109309451	109309849	+
chr1	109343471	109344256	+
chr1	109357517	109360020	+
chr1	1093008	1094344	+
chr1	109372657	109373927	+
chr1	109419684	109432936	+
chr1	109505210	109506123	+
chr1	109582886	109585139	+
chr1	109617923	109643365	+
chr1	109734831	109741192	+
chr1	109756635	109757604	+
chr1	109825933	109826337	+
chr1	109967719	109970051	+
chr1	110026550	110037130	+
chr1	110089134	110092030	+
chr1	110111309	110123856	+
chr1	110138425	110138750	+
chr1	110156334	110164071	+
chr1	110198426	110198635	+
chr1	110198729	110198863	+
chr1	110230181	110230609	+
chr1	110262019	110262299	+
chr1	110282402	110283200	+
chr1	110305204	110306850	+
chr1	110326245	110339851	+
chr1	110364166	110366769	+
chr1	110394795	110395414	+
chr1	110419630	110420489	+
chr1	110434974	110476955	+
chr1	110490246	110491476	+
chr1	110518291	110528366	+
chr1	110546108	110547659	+
chr1	110576804	110578264	+
chr1	110592679	110592813	+
chr1	110593104	110594160	+
chr1	11072366	11073167	+
chr1	110752366	110753802	+
chr1	110777505	110779551	+
chr1	110880276	110882646	+
chr1	110925805	110934002	+
chr1	110949553	110950856	+
chr1	11119433	11120818	+
chr1	111505564	111507227	+
chr1	11159300	11160485	+
chr1	111681873	111689800	+
chr1	111735674	111735812	+
chr1	111888663	111889574	+
chr1	111907673	111912889	+
chr1	111991275	111992842	+
chr1	112016399	112017462	+
chr1	112049685	112059853	+
chr1	11207717	11207851	+
chr1	112134244	112136621	+
chr1	11208177	11219192	+
chr1	112162030	112163221	+
chr1	112179519	112179657	+
chr1	112262735	112283349	+
chr1	112297246	112299416	+
chr1	112805810	112806735	+
chr1	11296785	11297628	+
chr1	113007225	113009323	+
chr1	113086451	113106072	+
chr1	113134202	113134336	+
chr1	113134776	113134948	+
chr1	113156954	113165411	+
chr1	113178897	113180665	+
chr1	113216193	113218296	+
chr1	113241991	113250403	+
chr1	11322013	11341952	+
chr1	113361904	113362309	+
chr1	113392132	113392680	+
chr1	113408488	113412393	+
chr1	113447953	113449003	+
chr1	113478103	113478907	+
chr1	113498148	113499307	+
chr1	113573391	113586402	+
chr1	113615396	113616532	+
chr1	113683538	113685300	+
chr1	113933069	113933496	+
chr1	113998888	114000663	+
chr1	114094402	114094540	+
chr1	114094555	114095118	+
chr1	114201444	114202447	+
chr1	114220369	114227682	+
chr1	114301138	114302998	+
chr1	114352254	114355667	+
chr1	114403203	114415519	+
chr1	114446720	114448354	+
chr1	114471616	114490754	+
chr1	114519815	114521977	+
chr1	114888809	114889013	+
chr1	114982622	115001699	+
chr1	115052964	115054701	+
chr1	1148038	1153826	+
chr1	115123715	115124828	+
chr1	11519285	11519419	+
chr1	115258620	115259951	+
chr1	115287722	115301270	+
chr1	115322843	115323586	+
chr1	11538952	11539157	+
chr1	115604998	115605709	+
chr1	115968660	115969816	+
chr1	116088670	116088939	+
chr1	116184908	116198519	+
chr1	116211468	116211602	+
chr1	11655203	11655832	+
chr1	116681554	116681692	+
chr1	1166340	1167479	+
chr1	116693701	116695280	+
chr1	116710795	116711079	+
chr1	116876418	116878206	+
chr1	116898758	116900028	+
chr1	116915408	116924326	+
chr1	116960820	116961591	+
chr1	116981661	116983715	+
chr1	117010150	117010288	+
chr1	117031347	117052559	+
chr1	117112828	117114244	+
chr1	11714522	11715255	+
chr1	117396597	117396731	+
chr1	11740978	11741551	+
chr1	117420583	117422402	+
chr1	117568821	117569669	+
chr1	117594377	117594515	+
chr1	117603195	117603329	+
chr1	117635358	117641298	+
chr1	117664108	117665138	+
chr1	117909105	117910069	+
chr1	11790629	11797530	+
chr1	118009043	118010141	+
chr1	118277751	118278211	+
chr1	118363723	118381992	+
chr1	118471606	118473273	+
chr1	11850422	11867300	+
chr1	11881192	11882316	+
chr1	11901665	11902087	+
chr1	119682360	119683750	+
chr1	11967930	11970226	+
chr1	119822608	119822806	+
chr1	11987926	11995487	+
chr1	120145708	120146447	+
chr1	120173940	120191564	+
chr1	120216023	120218692	+
chr1	1195524	1209639	+
chr1	120401845	120402283	+
chr1	12040265	12046650	+
chr1	12079564	12080380	+
chr1	12185768	12185902	+
chr1	12193324	12246484	+
chr1	12290153	12291409	+
chr1	12353611	12357239	+
chr1	1243465	1244432	+
chr1	12457781	12467481	+
chr1	12483568	12497767	+
chr1	12513456	12521857	+
chr1	12537851	12542031	+
chr1	1259603	1260857	+
chr1	12598325	12610564	+
chr1	12654973	12679889	+
chr1	12696376	12697054	+
chr1	1284984	1285396	+
chr1	1309912	1311729	+
chr1	1333312	1343431	+
chr1	1365673	1369356	+
chr1	14026181	14027123	+
chr1	1406697	1407000	+
chr1	14075237	14076678	+
chr1	14107457	14107591	+
chr1	144010099	144014928	+
chr1	1446544	1447419	+
chr1	144907656	144909627	+
chr1	144928299	144928437	+
chr1	144932460	144932702	+
chr1	145009156	145009866	+
chr1	145090094	145097067	+
chr1	145139261	145139497	+
chr1	145382472	145399998	+
chr1	145427644	145438996	+
chr1	145453047	145457332	+
chr1	145470149	145479581	+
chr1	145506961	145528317	+
chr1	145541089	145550578	+
chr1	145562835	145589403	+
chr1	145610178	145611346	+
chr1	145648951	145653304	+
chr1	145682598	145683783	+
chr1	146556332	146556466	+
chr1	146643553	146645296	+
chr1	146696935	146697392	+
chr1	146713925	146715037	+
chr1	146744857	146745496	+
chr1	147010767	147014112	+
chr1	147071185	147072298	+
chr1	147142771	147142905	+
chr1	147234485	147234623	+
chr1	147253680	147277709	+
chr1	147293528	147294829	+
chr1	147321629	147325776	+
chr1	147349717	147351237	+
chr1	1474992	1476494	+
chr1	147806918	147807052	+
chr1	149215880	149224995	+
chr1	149815060	149821892	+
chr1	149856950	149872026	+
chr1	149899210	149911572	+
chr1	149981078	149993521	+
chr1	150038790	150040232	+
chr1	150081742	150082781	+
chr1	150113848	150136003	+
chr1	150186086	150186473	+
chr1	150206529	150208400	+
chr1	150240254	150266929	+
chr1	150293280	150294686	+
chr1	150335546	150348831	+
chr1	150390106	150390244	+
chr1	150459468	150460432	+
chr1	150480116	150488450	+
chr1	150660513	150670191	+
chr1	150736399	150738415	+
chr1	150776578	150780169	+
chr1	150780684	150780822	+
chr1	150807911	150808458	+
chr1	150825024	150825162	+
chr1	150847065	150849509	+
chr1	150898441	150899425	+
chr1	150946169	150952555	+
chr1	150971552	150981567	+
chr1	1509269	1511010	+
chr1	151020237	151043926	+
chr1	151079194	151079941	+
chr1	151116817	151139505	+
chr1	151162212	151172476	+
chr1	151226884	151227758	+
chr1	151253895	151255771	+
chr1	151284271	151300926	+
chr1	151318666	151319796	+
chr1	151371734	151372725	+
chr1	151416623	151416761	+
chr1	151430054	151432484	+
chr1	151445664	151446177	+
chr1	151467179	151468309	+
chr1	151512317	151519631	+
chr1	151547216	151547502	+
chr1	151584436	151585015	+
chr1	151652766	151654361	+
chr1	151728709	151736719	+
chr1	151763559	151763834	+
chr1	151810792	151821143	+
chr1	151840493	151841022	+
chr1	151858823	151860319	+
chr1	151876284	151882611	+
chr1	151913551	151919604	+
chr1	151933049	151945549	+
chr1	151960346	151968068	+
chr1	152006915	152021359	+
chr1	152489978	152490112	+
chr1	152490135	152490572	+
chr1	15273224	15273540	+
chr1	15295091	15295930	+
chr1	15334128	15336087	+
chr1	153491079	153491213	+
chr1	153505511	153521662	+
chr1	153537803	153545449	+
chr1	153598877	153607247	+
chr1	153625347	153652580	+
chr1	153669327	153671949	+
chr1	153699995	153701901	+
chr1	153853258	153861368	+
chr1	153894552	153901953	+
chr1	153917365	153963806	+
chr1	154121316	154131605	+
chr1	154148387	154165221	+
chr1	154178990	154179128	+
chr1	154191996	154197041	+
chr1	154244365	154245743	+
chr1	154293283	154325991	+
chr1	154377318	154378621	+
chr1	154391415	154396679	+
chr1	154435506	154436383	+
chr1	154455679	154475341	+
chr1	154492645	154494628	+
chr1	154520869	154532153	+
chr1	154555975	154556113	+
chr1	154557079	154557700	+
chr1	154580231	154600850	+
chr1	154700971	154706182	+
chr1	154756998	154764914	+
chr1	154782789	154783110	+
chr1	15480235	15480667	+
chr1	154806600	154813683	+
chr1	154841385	154841523	+
chr1	154849744	154858169	+
chr1	154908774	154910681	+
chr1	154972534	154990414	+
chr1	155022634	155043709	+
chr1	155057456	155066967	+
chr1	15504628	15515610	+
chr1	155096206	155112919	+
chr1	1550408	1551826	+
chr1	155138504	155147317	+
chr1	155162839	155179499	+
chr1	155194819	155197767	+
chr1	155213593	155243273	+
chr1	155278120	155280069	+
chr1	155292472	155294585	+
chr1	155348768	155350195	+
chr1	15544260	15545944	+
chr1	155506275	155506454	+
chr1	155532085	155540277	+
chr1	155579539	155579711	+
chr1	155657811	155659005	+
chr1	155715140	155715338	+
chr1	155733438	155733572	+
chr1	15573808	15573993	+
chr1	155815097	155831027	+
chr1	155859097	155864248	+
chr1	15586578	15588496	+
chr1	155879362	155881773	+
chr1	155903468	155911637	+
chr1	155931362	155959277	+
chr1	155989744	155990775	+
chr1	156022982	156025250	+
chr1	156116044	156118579	+
chr1	156131087	156132389	+
chr1	156163149	156189177	+
chr1	156251796	156265928	+
chr1	156307536	156308795	+
chr1	156426168	156435943	+
chr1	15649246	15649380	+
chr1	156540907	156541796	+
chr1	156561132	156571762	+
chr1	156629626	156647968	+
chr1	15663176	15679654	+
chr1	156736090	156738163	+
chr1	156751631	156751765	+
chr1	156783736	156785260	+
chr1	156862892	156877678	+
chr1	156970962	156975152	+
chr1	157014930	157016265	+
chr1	157076018	157076789	+
chr1	157107093	157109225	+
chr1	157124545	157125898	+
chr1	157360319	157361504	+
chr1	15733587	15743173	+
chr1	157938556	157938954	+
chr1	157963026	157965586	+
chr1	157978157	157991144	+
chr1	158007331	158015241	+
chr1	158071342	158071744	+
chr1	158116384	158120033	+
chr1	15820262	15820467	+
chr1	15841801	15853823	+
chr1	158624657	158624791	+
chr1	158968643	158986189	+
chr1	15898009	15898147	+
chr1	159037649	159037783	+
chr1	1590318	1590535	+
chr1	159061527	159062558	+
chr1	159131014	159131478	+
chr1	159180527	159180714	+
chr1	159180883	159181603	+
chr1	15929634	15930057	+
chr1	159376564	159379582	+
chr1	159439035	159444088	+
chr1	15942997	15947669	+
chr1	159462111	159463463	+
chr1	159479487	159480315	+
chr1	159564490	159568805	+
chr1	159622145	159624809	+
chr1	159647898	159653629	+
chr1	159716620	159723155	+
chr1	159743687	159756970	+
chr1	159823600	159825015	+
chr1	159852118	159861318	+
chr1	160001439	160002048	+
chr1	16010238	16011661	+
chr1	160163283	160189317	+
chr1	160231069	160232902	+
chr1	160253941	160254947	+
chr1	16029418	16030996	+
chr1	160311827	160313754	+
chr1	160607519	160608294	+
chr1	160965498	160991271	+
chr1	161008113	161016463	+
chr1	161068236	161068370	+
chr1	161083165	161103696	+
chr1	161195875	161197564	+
chr1	16121891	16127823	+
chr1	161272511	161285069	+
chr1	161337345	161338152	+
chr1	161351591	161370270	+
chr1	161410453	161410587	+
chr1	161500663	161501427	+
chr1	16160216	16176602	+
chr1	161697064	161697316	+
chr1	1617110	1617248	+
chr1	161719563	161720117	+
chr1	161734938	161743462	+
chr1	161762162	161762550	+
chr1	161811898	161819356	+
chr1	161842432	161842570	+
chr1	161879971	161880304	+
chr1	161931582	161933537	+
chr1	162024398	162025442	+
chr1	162039240	162059275	+
chr1	162077397	162077876	+
chr1	162157479	162160976	+
chr1	16211617	16220256	+
chr1	162161140	162161278	+
chr1	162275553	162280708	+
chr1	162319033	162320492	+
chr1	162375396	162375534	+
chr1	162459674	162468320	+
chr1	162508277	162512587	+
chr1	162530535	162534095	+
chr1	162574230	162583533	+
chr1	162598914	162603709	+
chr1	162640560	162666796	+
chr1	162679991	162680269	+
chr1	162726710	162726947	+
chr1	162823450	162828601	+
chr1	16263917	16302594	+
chr1	162842813	162844840	+
chr1	162862920	162864104	+
chr1	162878321	162892673	+
chr1	162942789	162955451	+
chr1	163004977	163006473	+
chr1	163038490	163056169	+
chr1	163117197	163117335	+
chr1	163136100	163143436	+
chr1	163165434	163166897	+
chr1	163201797	163204246	+
chr1	163290761	163291555	+
chr1	16339508	16339829	+
chr1	163844584	163844718	+
chr1	16402393	16402600	+
chr1	164527833	164533438	+
chr1	164557904	164558265	+
chr1	164681220	164682248	+
chr1	164717477	164718080	+
chr1	164770746	164775292	+
chr1	164812580	164826786	+
chr1	16532512	16533915	+
chr1	165345164	165346070	+
chr1	165366813	165367807	+
chr1	165566751	165567985	+
chr1	1655625	1655946	+
chr1	165599684	165607476	+
chr1	165620185	165620523	+
chr1	165643578	165643716	+
chr1	165644076	165644933	+
chr1	165666906	165668165	+
chr1	16563168	16576907	+
chr1	165737750	165743026	+
chr1	165776697	165777282	+
chr1	165796261	165807036	+
chr1	16593449	16593656	+
chr1	166807985	166809149	+
chr1	166844971	166845588	+
chr1	16678435	16723743	+
chr1	167189207	167200043	+
chr1	167240605	167240743	+
chr1	167266753	167275491	+
chr1	167372565	167374679	+
chr1	167424555	167425114	+
chr1	167586569	167586772	+
chr1	167623995	167625206	+
chr1	16766835	16768374	+
chr1	167683307	167692406	+
chr1	167708852	167709137	+
chr1	167722138	167722272	+
chr1	167743957	167745477	+
chr1	167763311	167773530	+
chr1	167789064	167799166	+
chr1	167831540	167832376	+
chr1	167904569	167907125	+
chr1	167934345	167934558	+
chr1	168050473	168051529	+
chr1	168105411	168106778	+
chr1	168147615	168149170	+
chr1	168194718	168198052	+
chr1	168230075	168231540	+
chr1	168256192	168256330	+
chr1	16825458	16826459	+
chr1	168289152	168289286	+
chr1	16840758	16840904	+
chr1	168889420	168893718	+
chr1	169075136	169083868	+
chr1	169204779	169205858	+
chr1	169296625	169296763	+
chr1	169332153	169338122	+
chr1	169454626	169456430	+
chr1	169477827	169480905	+
chr1	169534889	169535069	+
chr1	169578983	169599754	+
chr1	169639961	169646071	+
chr1	16970691	16971568	+
chr1	169708832	169715409	+
chr1	169748193	169764571	+
chr1	169862365	169863928	+
chr1	169968439	169968650	+
chr1	170043339	170043789	+
chr1	170463784	170463993	+
chr1	170500675	170508021	+
chr1	170531560	170533179	+
chr1	170662237	170678648	+
chr1	170879903	170880037	+
chr1	1708589	1714374	+
chr1	171095620	171096476	+
chr1	171109444	171112853	+
chr1	171158234	171158368	+
chr1	171179216	171189964	+
chr1	171283304	171283980	+
chr1	171391264	171408005	+
chr1	171437200	171437827	+
chr1	171453995	171465278	+
chr1	171623517	171624272	+
chr1	171708636	171712685	+
chr1	171750061	171751361	+
chr1	171809888	171810476	+
chr1	171935662	171936554	+
chr1	172110076	172124476	+
chr1	172149957	172150849	+
chr1	172223637	172224710	+
chr1	17215398	17240941	+
chr1	172289684	172293116	+
chr1	172311652	172329152	+
chr1	172352468	172352911	+
chr1	172412662	172413231	+
chr1	172501124	172503020	+
chr1	172517425	172519255	+
chr1	172550584	172559417	+
chr1	172713157	172716389	+
chr1	172730728	172730862	+
chr1	172795432	172795716	+
chr1	172827993	172829317	+
chr1	172852777	172888463	+
chr1	172901327	172950332	+
chr1	172960483	172960679	+
chr1	172979104	172979311	+
chr1	173011782	173022094	+
chr1	173033567	173033701	+
chr1	17293976	17311897	+
chr1	173080823	173092811	+
chr1	173130425	173131080	+
chr1	173144623	173145269	+
chr1	173159197	173176838	+
chr1	17337443	17337700	+
chr1	173395405	173399721	+
chr1	173442455	173449175	+
chr1	173518671	173523638	+
chr1	173571898	173573094	+
chr1	173638626	173638990	+
chr1	173683745	173685672	+
chr1	173793156	173794586	+
chr1	17379913	17380548	+
chr1	173821306	173847545	+
chr1	173929593	173930617	+
chr1	173990628	173992709	+
chr1	174121860	174128959	+
chr1	17454072	17455849	+
chr1	174720480	174720614	+
chr1	174721385	174721523	+
chr1	174936991	174937734	+
chr1	174959487	174969988	+
chr1	174991907	174993098	+
chr1	175137444	175140201	+
chr1	175160909	175171204	+
chr1	175239084	175239543	+
chr1	175286271	175288699	+
chr1	175332574	175332886	+
chr1	175451074	175452111	+
chr1	175566227	175568417	+
chr1	17560120	17560905	+
chr1	175642121	175643346	+
chr1	175752733	175752985	+
chr1	175946231	175947995	+
chr1	176003043	176003599	+
chr1	176174958	176177082	+
chr1	17763162	17766731	+
chr1	177894761	177903064	+
chr1	177980249	177981393	+
chr1	178007184	178027426	+
chr1	178062552	178063790	+
chr1	178095716	178121425	+
chr1	178161182	178162959	+
chr1	178207723	178210763	+
chr1	178231056	178245642	+
chr1	178269588	178269722	+
chr1	178310628	178314532	+
chr1	178340712	178340946	+
chr1	178377865	178378037	+
chr1	178378206	178378629	+
chr1	178454411	178454658	+
chr1	1778194	1791453	+
chr1	178511833	178512202	+
chr1	178581056	178582069	+
chr1	178630960	178631544	+
chr1	178651717	178655226	+
chr1	178693918	178695875	+
chr1	178752960	178753269	+
chr1	178837042	178840679	+
chr1	178994741	179003968	+
chr1	179050589	179057238	+
chr1	179094086	179116233	+
chr1	179139173	179160615	+
chr1	179186799	179204222	+
chr1	179262936	179264552	+
chr1	179334572	179335539	+
chr1	179632415	179634088	+
chr1	179677835	179679930	+
chr1	179783815	179785044	+
chr1	179845706	179852826	+
chr1	179916506	179924479	+
chr1	179938500	179939801	+
chr1	179995471	179996476	+
chr1	180008842	180023400	+
chr1	180062396	180062534	+
chr1	180105413	180105865	+
chr1	180119568	180124492	+
chr1	180351285	180351520	+
chr1	180471069	180500076	+
chr1	180531705	180555924	+
chr1	180580353	180581104	+
chr1	180601192	180601890	+
chr1	180661921	180662059	+
chr1	180822667	180823852	+
chr1	180881723	180882648	+
chr1	180990381	181003509	+
chr1	181058089	181082288	+
chr1	181103771	181110676	+
chr1	181121989	181122127	+
chr1	181129105	181129239	+
chr1	181999003	181999141	+
chr1	1821070	1823554	+
chr1	182359685	182361758	+
chr1	182557920	182558486	+
chr1	182584039	182584239	+
chr1	182808464	182809823	+
chr1	182931869	182932397	+
chr1	182959289	182973537	+
chr1	182988382	182994387	+
chr1	183008737	183040735	+
chr1	183092770	183093400	+
chr1	183107634	183109628	+
chr1	183132216	183133624	+
chr1	183143352	183164274	+
chr1	183188494	183188632	+
chr1	183203362	183204905	+
chr1	183218370	183219239	+
chr1	183236856	183257164	+
chr1	183274347	183274525	+
chr1	183439608	183450635	+
chr1	183483672	183489676	+
chr1	183559751	183580066	+
chr1	183602348	183605501	+
chr1	183620617	183621317	+
chr1	183725701	183725839	+
chr1	183726565	183726699	+
chr1	183752739	183753472	+
chr1	183753578	183753972	+
chr1	183773549	183791700	+
chr1	183807373	183812329	+
chr1	183871451	183871589	+
chr1	183884415	183885583	+
chr1	183971622	183971756	+
chr1	184020364	184021216	+
chr1	184121350	184122624	+
chr1	184211367	184211501	+
chr1	184211861	184212200	+
chr1	184226412	184229585	+
chr1	184265192	184266789	+
chr1	1839757	1850660	+
chr1	184299120	184299349	+
chr1	184299806	184299940	+
chr1	184355645	184357514	+
chr1	184459795	184462150	+
chr1	184476209	184477495	+
chr1	184504250	184505616	+
chr1	184524338	184526464	+
chr1	184722769	184724547	+
chr1	184761418	184762441	+
chr1	184796896	184797030	+
chr1	184823833	184824273	+
chr1	184922987	184923719	+
chr1	185014079	185015240	+
chr1	185028162	185028300	+
chr1	185065528	185065666	+
chr1	185081417	185081555	+
chr1	185125304	185135728	+
chr1	185213424	185213558	+
chr1	185229455	185229676	+
chr1	185284190	185287241	+
chr1	185336177	185346799	+
chr1	185373430	185373599	+
chr1	185395390	185397144	+
chr1	185468860	185470148	+
chr1	185489581	185490158	+
chr1	185535940	185536645	+
chr1	185615113	185616348	+
chr1	185643223	185644009	+
chr1	185703115	185704078	+
chr1	185727979	185728241	+
chr1	185758877	185759991	+
chr1	185788427	185789686	+
chr1	185809997	185810732	+
chr1	185830532	185834730	+
chr1	185863970	185866470	+
chr1	185930602	185931553	+
chr1	185977358	185987160	+
chr1	186019397	186019535	+
chr1	186020092	186020226	+
chr1	186062365	186072928	+
chr1	186156862	186158641	+
chr1	186181545	186181868	+
chr1	186256426	186256603	+
chr1	186343742	186345612	+
chr1	186362443	186374599	+
chr1	186411425	186412663	+
chr1	186444967	186446596	+
chr1	186503845	186506652	+
chr1	186544176	186545102	+
chr1	186594788	186603247	+
chr1	186624744	186632575	+
chr1	186648372	186652018	+
chr1	186675792	186675930	+
chr1	186717675	186718135	+
chr1	186730959	186733355	+
chr1	186753450	186753588	+
chr1	186797843	186798434	+
chr1	186895496	186897085	+
chr1	186897308	186897492	+
chr1	186912082	186920565	+
chr1	186943299	186946965	+
chr1	187624117	187624369	+
chr1	187660294	187661292	+
chr1	187816585	187817984	+
chr1	187975260	187976363	+
chr1	187996139	187998199	+
chr1	188011913	188014138	+
chr1	188058268	188060660	+
chr1	188206098	188207502	+
chr1	190991926	190992109	+
chr1	191104249	191104659	+
chr1	192072836	192074692	+
chr1	192102790	192102924	+
chr1	192138472	192139608	+
chr1	192194602	192194736	+
chr1	192228910	192233783	+
chr1	19228601	19255027	+
chr1	192445931	192460050	+
chr1	192490716	192530009	+
chr1	192552873	192562239	+
chr1	19267446	19283792	+
chr1	192775346	192778755	+
chr1	192793574	192796693	+
chr1	192873502	192874547	+
chr1	192905436	192906703	+
chr1	192921492	192922212	+
chr1	192936062	192938064	+
chr1	19299660	19299855	+
chr1	193027491	193029853	+
chr1	193054678	193054893	+
chr1	193073899	193091946	+
chr1	193111788	193111922	+
chr1	193291089	193292042	+
chr1	193324236	193324374	+
chr1	19335836	19338649	+
chr1	193387636	193387774	+
chr1	193400535	193403491	+
chr1	193558982	193559154	+
chr1	193583508	193584666	+
chr1	194031897	194032185	+
chr1	19406191	19410767	+
chr1	19482384	19490268	+
chr1	19530286	19537577	+
chr1	19577634	19578819	+
chr1	196150011	196151328	+
chr1	196335677	196336681	+
chr1	196369485	196379268	+
chr1	19638379	19641928	+
chr1	196455009	196455638	+
chr1	196527071	196528056	+
chr1	196577297	196577914	+
chr1	196620366	196623386	+
chr1	197115543	197116202	+
chr1	197147646	197148281	+
chr1	197169826	197171126	+
chr1	19718216	19718394	+
chr1	197366286	197366424	+
chr1	19755947	19775781	+
chr1	197743763	197744753	+
chr1	1977793	1977931	+
chr1	197807703	197808579	+
chr1	197871333	197872398	+
chr1	19795090	19812875	+
chr1	198057792	198057926	+
chr1	198086959	198096173	+
chr1	198120580	198139797	+
chr1	198173006	198173140	+
chr1	198189193	198191056	+
chr1	198203766	198203955	+
chr1	198222540	198242148	+
chr1	198258248	198258545	+
chr1	198285444	198287513	+
chr1	19829064	19835935	+
chr1	198412383	198419707	+
chr1	198434220	198434631	+
chr1	198460011	198467080	+
chr1	198497846	198498253	+
chr1	198637828	198638902	+
chr1	198744888	198750212	+
chr1	198835312	198836544	+
chr1	198850032	198862542	+
chr1	198876563	198906898	+
chr1	199173678	199173812	+
chr1	19922768	19924703	+
chr1	199241003	199242566	+
chr1	199271361	199271747	+
chr1	199403655	199404712	+
chr1	199657407	199661370	+
chr1	199711904	199712344	+
chr1	19970393	19979218	+
chr1	199825146	199829246	+
chr1	200044623	200045904	+
chr1	200122833	200123365	+
chr1	200147309	200150020	+
chr1	200305982	200306116	+
chr1	200321054	200321223	+
chr1	200348363	200348501	+
chr1	200378110	200386225	+
chr1	200588891	200592515	+
chr1	200608838	200609797	+
chr1	200638007	200640066	+
chr1	200699044	200709448	+
chr1	20091667	20092256	+
chr1	200997869	200998168	+
chr1	201123172	201123563	+
chr1	20125832	20126756	+
chr1	201419781	201438695	+
chr1	201494630	201539850	+
chr1	201566462	201572767	+
chr1	201605102	201620061	+
chr1	201645429	201645619	+
chr1	201678927	201685145	+
chr1	201708214	201723833	+
chr1	201741419	201762086	+
chr1	201798320	201799299	+
chr1	201818351	201828599	+
chr1	201858015	201858352	+
chr1	201873125	201887420	+
chr1	201924129	201925461	+
chr1	201951827	201952899	+
chr1	201998530	201998668	+
chr1	202112529	202114387	+
chr1	20208863	20219754	+
chr1	202205353	202205487	+
chr1	202248436	202256246	+
chr1	202310171	202319265	+
chr1	20252647	20252781	+
chr1	202544232	202562337	+
chr1	202720720	202720858	+
chr1	20275427	20275618	+
chr1	202775918	202780556	+
chr1	202857746	202858257	+
chr1	202895725	202896680	+
chr1	202921449	202936361	+
chr1	202975975	202976898	+
chr1	202995240	202995374	+
chr1	203236595	203260176	+
chr1	203274018	203276531	+
chr1	203289447	203297211	+
chr1	203343391	203376268	+
chr1	203434633	203437156	+
chr1	203449998	203456998	+
chr1	203476663	203482752	+
chr1	203527342	203527567	+
chr1	203561716	203562560	+
chr1	203575480	203575859	+
chr1	203595150	203663253	+
chr1	203746102	203747593	+
chr1	203764311	203765576	+
chr1	203797940	203798985	+
chr1	203827186	203840991	+
chr1	203857369	203859279	+
chr1	204014269	204015311	+
chr1	204034582	204058073	+
chr1	204071451	204083191	+
chr1	204096217	204100738	+
chr1	204120789	204121791	+
chr1	204140629	204141975	+
chr1	204159539	204169047	+
chr1	204256028	204263943	+
chr1	204288878	204289264	+
chr1	204317821	204347484	+
chr1	20437145	20437819	+
chr1	204377572	204388631	+
chr1	204408038	204447137	+
chr1	204461525	204494315	+
chr1	204941534	204941804	+
chr1	205090644	205091963	+
chr1	205113618	205114582	+
chr1	205144407	205153364	+
chr1	205179738	205180869	+
chr1	205236521	205236659	+
chr1	205240291	205240462	+
chr1	205253396	205274458	+
chr1	205290615	205290848	+
chr1	205512321	205513650	+
chr1	205551191	205581133	+
chr1	205598848	205603101	+
chr1	205647461	205649684	+
chr1	205670540	205670748	+
chr1	205717518	205719995	+
chr1	205743634	205745304	+
chr1	205781691	205782905	+
chr1	205889362	205889500	+
chr1	205902165	205904162	+
chr1	205920767	205920973	+
chr1	205921011	205921149	+
chr1	206234712	206239261	+
chr1	206307722	206319746	+
chr1	2064820	2064954	+
chr1	2065150	2065288	+
chr1	206602950	206604521	+
chr1	206623927	206644449	+
chr1	206660909	206661043	+
chr1	206743808	206749809	+
chr1	206782879	206785838	+
chr1	206807132	206809473	+
chr1	206858293	206867032	+
chr1	206882272	206882915	+
chr1	206921569	206921707	+
chr1	207223447	207226869	+
chr1	20732695	20733381	+
chr1	207362696	207363057	+
chr1	207378678	207379623	+
chr1	207392130	207392264	+
chr1	207454587	207457815	+
chr1	207471756	207502493	+
chr1	207528266	207528404	+
chr1	20753663	20753978	+
chr1	207924276	207925992	+
chr1	207975825	208002691	+
chr1	208020230	208042865	+
chr1	208057820	208067411	+
chr1	208181128	208181262	+
chr1	208202768	208203485	+
chr1	20812168	20835003	+
chr1	208259381	208268221	+
chr1	208324041	208333485	+
chr1	208348336	208358513	+
chr1	208855819	208856028	+
chr1	208856128	208856266	+
chr1	209041711	209042017	+
chr1	209058238	209058565	+
chr1	209092972	209103204	+
chr1	209115564	209119626	+
chr1	209153382	209162579	+
chr1	20915729	20934490	+
chr1	209341539	209342118	+
chr1	20940628	20940833	+
chr1	20960070	20960445	+
chr1	209750517	209750651	+
chr1	209814931	209833209	+
chr1	209866054	209866328	+
chr1	20987273	20988666	+
chr1	209942413	209943593	+
chr1	209957438	209958570	+
chr1	209974628	209981283	+
chr1	209996091	210014675	+
chr1	210046594	210069679	+
chr1	21023098	21023844	+
chr1	210406338	210425251	+
chr1	210436167	210436457	+
chr1	210484862	210485386	+
chr1	210502008	210502827	+
chr1	21059036	21066433	+
chr1	21112851	21114736	+
chr1	211371386	211372052	+
chr1	211431328	211433696	+
chr1	211499871	211501028	+
chr1	211555826	211556894	+
chr1	211642525	211642736	+
chr1	211688413	211688895	+
chr1	211724849	211725824	+
chr1	211750311	211753035	+
chr1	211790239	211790407	+
chr1	211812348	211828134	+
chr1	211956892	211957026	+
chr1	212003654	212004456	+
chr1	212091659	212093918	+
chr1	212147406	212147544	+
chr1	212207698	212208893	+
chr1	212240421	212240589	+
chr1	212240872	212241703	+
chr1	21224193	21224331	+
chr1	212283324	212283458	+
chr1	212339443	212340938	+
chr1	212458160	212464990	+
chr1	212575370	212588098	+
chr1	212605993	212606500	+
chr1	212655124	212660878	+
chr1	212731571	212740786	+
chr1	212768737	212795787	+
chr1	212808277	212810605	+
chr1	212838763	212842190	+
chr1	212872910	212873538	+
chr1	212885995	212886185	+
chr1	212956071	212968573	+
chr1	212992661	212992795	+
chr1	213030916	213032172	+
chr1	213188283	213189403	+
chr1	213224257	213225023	+
chr1	213437480	213438660	+
chr1	21347722	21349734	+
chr1	21393372	21403722	+
chr1	214150278	214162253	+
chr1	214176172	214176346	+
chr1	21417061	21427159	+
chr1	214275332	214298703	+
chr1	21441175	21441313	+
chr1	214421909	214422618	+
chr1	214453889	214455341	+
chr1	21450319	21450453	+
chr1	214504401	214504539	+
chr1	214506665	214506799	+
chr1	214534806	214536410	+
chr1	214575847	214579397	+
chr1	214600940	214633789	+
chr1	214647322	214651003	+
chr1	214672827	214673145	+
chr1	214715664	214727068	+
chr1	214741968	214744517	+
chr1	21475350	21476991	+
chr1	214776064	214788714	+
chr1	214811069	214811203	+
chr1	21501388	21503937	+
chr1	21519302	21519474	+
chr1	215287295	215288148	+
chr1	215447449	215455691	+
chr1	215455726	215455864	+
chr1	215740110	215742157	+
chr1	215756980	215757159	+
chr1	215785963	215786337	+
chr1	216774006	216774654	+
chr1	21688891	21689213	+
chr1	217698715	217700316	+
chr1	217799884	217805117	+
chr1	218458094	218458974	+
chr1	218473030	218473168	+
chr1	218485833	218487078	+
chr1	218518711	218525156	+
chr1	218547309	218558206	+
chr1	2179631	2189823	+
chr1	218604012	218604488	+
chr1	218632425	218672799	+
chr1	218731549	218731967	+
chr1	218758634	218766550	+
chr1	218833965	218834181	+
chr1	218878503	218880662	+
chr1	21900288	21901973	+
chr1	219046959	219052175	+
chr1	219077410	219077922	+
chr1	219103761	219116692	+
chr1	219214695	219215169	+
chr1	219346650	219348878	+
chr1	219361489	219363056	+
chr1	219445116	219453654	+
chr1	219470625	219503968	+
chr1	219536539	219536713	+
chr1	219606174	219606350	+
chr1	220073556	220073690	+
chr1	220174247	220174414	+
chr1	220174620	220174758	+
chr1	220219223	220219361	+
chr1	220219376	220220405	+
chr1	220250111	220268075	+
chr1	22030424	22030632	+
chr1	220310053	220311555	+
chr1	220324886	220325303	+
chr1	220372289	220372423	+
chr1	220424967	220425101	+
chr1	220445079	220446108	+
chr1	220473425	220474552	+
chr1	22047589	22048727	+
chr1	220863704	220864350	+
chr1	220905294	220908408	+
chr1	220921582	220921975	+
chr1	22091378	22110655	+
chr1	221016601	221017703	+
chr1	221049551	221053452	+
chr1	221205406	221209955	+
chr1	221263294	221263428	+
chr1	221329232	221335799	+
chr1	22138381	22138553	+
chr1	221566736	221568274	+
chr1	221584727	221589731	+
chr1	221612407	221614300	+
chr1	221915183	221917152	+
chr1	221933649	221950359	+
chr1	22196218	22197056	+
chr1	221982889	221983458	+
chr1	221999757	222019600	+
chr1	222639003	222639688	+
chr1	222762833	222775281	+
chr1	222790647	222828716	+
chr1	222864560	222864698	+
chr1	222884205	222887167	+
chr1	222927652	222928337	+
chr1	222943701	222943839	+
chr1	222964245	222964680	+
chr1	222988020	222989133	+
chr1	2206490	2254251	+
chr1	223064378	223071388	+
chr1	223088613	223088817	+
chr1	223167529	223170138	+
chr1	22324811	22324979	+
chr1	223254494	223254824	+
chr1	223276344	223289291	+
chr1	223406690	223407606	+
chr1	22345242	22352800	+
chr1	223673285	223674798	+
chr1	22366107	22380594	+
chr1	223958057	223964896	+
chr1	224018945	224034726	+
chr1	224075525	224075858	+
chr1	224238417	224247813	+
chr1	224294166	224303059	+
chr1	22428892	22442009	+
chr1	224352121	224357278	+
chr1	224370363	224371951	+
chr1	224392463	224393726	+
chr1	224411160	224412471	+
chr1	224432640	224432843	+
chr1	224450198	224450792	+
chr1	224517348	224518514	+
chr1	224544620	224545608	+
chr1	224615521	224647476	+
chr1	224685408	224692642	+
chr1	224716515	224716840	+
chr1	224717536	224732716	+
chr1	224752509	224753468	+
chr1	224811350	224826935	+
chr1	224839787	224840666	+
chr1	225117295	225117786	+
chr1	225516426	225517427	+
chr1	225609829	225616956	+
chr1	225632369	225633549	+
chr1	225654896	225655937	+
chr1	225695889	225697332	+
chr1	225789783	225791596	+
chr1	225813491	225815521	+
chr1	225838726	225846080	+
chr1	225882156	225888727	+
chr1	225923450	225966541	+
chr1	225998117	226006435	+
chr1	22600490	22600666	+
chr1	226068460	226070515	+
chr1	226107251	226112576	+
chr1	226183283	226191284	+
chr1	226222101	226223025	+
chr1	226248965	226253242	+
chr1	226270777	226271205	+
chr1	226285975	226310302	+
chr1	226373672	226375031	+
chr1	226496180	226496829	+
chr1	226553827	226553961	+
chr1	226595202	226595589	+
chr1	226595633	226595771	+
chr1	226837716	226853216	+
chr1	226867737	226891747	+
chr1	226925445	226927011	+
chr1	226966826	226981815	+
chr1	226987596	226987734	+
chr1	227001561	227016147	+
chr1	227058351	227058764	+
chr1	227079534	227080333	+
chr1	227126367	227128302	+
chr1	227177195	227178413	+
chr1	227321890	227324503	+
chr1	227402524	227414345	+
chr1	227486232	227487854	+
chr1	227502586	227507027	+
chr1	227539396	227558790	+
chr1	227586084	227586218	+
chr1	227615303	227628371	+
chr1	227729838	227730327	+
chr1	227751199	227751860	+
chr1	22777764	22779351	+
chr1	227922527	227923432	+
chr1	228133789	228135994	+
chr1	22814160	22815000	+
chr1	228269760	228278664	+
chr1	228290632	228297871	+
chr1	228327269	228354377	+
chr1	228457802	228464189	+
chr1	22856506	22856772	+
chr1	228593579	228595122	+
chr1	228644850	228646328	+
chr1	228660383	228675984	+
chr1	228973600	228974956	+
chr1	229039141	229039491	+
chr1	229074264	229074402	+
chr1	229163566	229168625	+
chr1	229195145	229196073	+
chr1	229402703	229407132	+
chr1	229478491	229478625	+
chr1	229643356	229644743	+
chr1	229693686	229694538	+
chr1	229694968	229695142	+
chr1	229715179	229715440	+
chr1	229761602	229762391	+
chr1	229799407	229799909	+
chr1	23003885	23004858	+
chr1	230203001	230203780	+
chr1	230219862	230220961	+
chr1	230240225	230250043	+
chr1	230297207	230297380	+
chr1	230324402	230327720	+
chr1	230341762	230350868	+
chr1	23029062	23037197	+
chr1	230406686	230407229	+
chr1	230778221	230778645	+
chr1	23072409	23082797	+
chr1	230889648	230889786	+
chr1	230957689	230961305	+
chr1	230984928	230985770	+
chr1	231002655	231004910	+
chr1	231041092	231042252	+
chr1	231112996	231113134	+
chr1	231114441	231115235	+
chr1	231164089	231175545	+
chr1	231201463	231207473	+
chr1	231274753	231275635	+
chr1	231376526	231377717	+
chr1	231407380	231415258	+
chr1	231472738	231491053	+
chr1	23147301	23159306	+
chr1	231524032	231561502	+
chr1	231604380	231604547	+
chr1	231648677	231648850	+
chr1	231663812	231695082	+
chr1	231707311	231720427	+
chr1	231737848	231737982	+
chr1	231738240	231738378	+
chr1	231755262	231765016	+
chr1	231917426	231917835	+
chr1	231936264	231950541	+
chr1	231963204	231964752	+
chr1	231980876	231981175	+
chr1	232020728	232021445	+
chr1	232065128	232065797	+
chr1	232086638	232086865	+
chr1	232107328	232108337	+
chr1	232125757	232127556	+
chr1	23206309	23215904	+
chr1	232147056	232149862	+
chr1	232182120	232182639	+
chr1	232278217	232287498	+
chr1	2322468	2324195	+
chr1	232512995	232513129	+
chr1	232513493	232513631	+
chr1	232606640	232607242	+
chr1	232660100	232660234	+
chr1	232713959	232715332	+
chr1	232766059	232766599	+
chr1	232820833	232821071	+
chr1	232840215	232841109	+
chr1	232881874	232882086	+
chr1	232940739	232941720	+
chr1	23302472	23302964	+
chr1	233085859	233110738	+
chr1	233248293	233257996	+
chr1	233314716	233316222	+
chr1	23345331	23347308	+
chr1	23376241	23377322	+
chr1	23395867	23396546	+
chr1	2343325	2344811	+
chr1	23426351	23459265	+
chr1	234505593	234510194	+
chr1	234536334	234536468	+
chr1	234536738	234537082	+
chr1	234563650	234569863	+
chr1	234614136	234686644	+
chr1	234792579	234795429	+
chr1	234811806	234812119	+
chr1	234907810	234908885	+
chr1	234980007	234981046	+
chr1	234998232	234999447	+
chr1	235012305	235012501	+
chr1	235029438	235068996	+
chr1	23493733	23525378	+
chr1	235183059	235184411	+
chr1	235242671	235247516	+
chr1	235291055	235292728	+
chr1	235323791	235324949	+
chr1	235409236	235409446	+
chr1	235429580	235430133	+
chr1	235461307	235468589	+
chr1	235490252	235493500	+
chr1	23543483	23552156	+
chr1	235530709	235531262	+
chr1	235565624	235565758	+
chr1	235605845	235607026	+
chr1	235666241	235668733	+
chr1	235796106	235796240	+
chr1	236029765	236030704	+
chr1	236072401	236084246	+
chr1	236101661	236107221	+
chr1	23600263	23634721	+
chr1	236227388	236228907	+
chr1	236255144	236255363	+
chr1	236305468	236305602	+
chr1	236445061	236445228	+
chr1	236666289	236666457	+
chr1	236686692	236688352	+
chr1	23668357	23671888	+
chr1	236767275	236768277	+
chr1	236786251	236787692	+
chr1	236849475	236850048	+
chr1	236896959	236898683	+
chr1	236958090	236960281	+
chr1	23694348	23710980	+
chr1	23720585	23730541	+
chr1	23796754	23797875	+
chr1	23810349	23811222	+
chr1	2382891	2383918	+
chr1	23961709	23962261	+
chr1	24018260	24019430	+
chr1	240194722	240195093	+
chr1	24069474	24070651	+
chr1	24104268	24127881	+
chr1	24151169	24152178	+
chr1	241587410	241587832	+
chr1	241638600	241647075	+
chr1	241670075	241683054	+
chr1	241773777	241776297	+
chr1	241802892	241805524	+
chr1	242010961	242011571	+
chr1	242127896	242128600	+
chr1	243337194	243337332	+
chr1	243399174	243399938	+
chr1	243416530	243433218	+
chr1	243448537	243458595	+
chr1	243503710	243503880	+
chr1	243504127	243504512	+
chr1	243553822	243554498	+
chr1	243636877	243637011	+
chr1	243659379	243659742	+
chr1	243688031	243689132	+
chr1	243786965	243787586	+
chr1	243882791	243883032	+
chr1	243894898	243911970	+
chr1	243926660	243926794	+
chr1	243953880	243956506	+
chr1	243994994	244014766	+
chr1	244079878	244103389	+
chr1	244175544	244175682	+
chr1	244210096	244214066	+
chr1	244264309	244264443	+
chr1	244301029	244302766	+
chr1	244325854	244328422	+
chr1	244343320	244343682	+
chr1	24434187	24439091	+
chr1	244377337	244378363	+
chr1	244399204	244403143	+
chr1	244435707	244437254	+
chr1	244459575	244489358	+
chr1	244504136	244525232	+
chr1	24452614	24452748	+
chr1	244577358	244577934	+
chr1	244585875	244586009	+
chr1	244598830	244625155	+
chr1	244762730	244764015	+
chr1	24476715	24476849	+
chr1	24476925	24477063	+
chr1	244816401	244817229	+
chr1	244849534	244849713	+
chr1	244893843	244893977	+
chr1	244941582	244942153	+
chr1	244996321	245000298	+
chr1	245025730	245028694	+
chr1	245059394	245060259	+
chr1	245152077	245153470	+
chr1	245254287	245256437	+
chr1	24528642	24528930	+
chr1	2457363	2458024	+
chr1	245928916	245929146	+
chr1	245986285	245986419	+
chr1	246037410	246042137	+
chr1	246117011	246120773	+
chr1	24610178	24622187	+
chr1	246276736	246276908	+
chr1	246302660	246305527	+
chr1	246319728	246319866	+
chr1	246377921	246378224	+
chr1	246384997	246385131	+
chr1	246408709	246409651	+
chr1	246455990	246464424	+
chr1	246519045	246521116	+
chr1	246599174	246599308	+
chr1	246670282	246670454	+
chr1	246728984	246736145	+
chr1	246750206	246773170	+
chr1	246814235	246814719	+
chr1	246845519	246845657	+
chr1	246862180	246862352	+
chr1	246887238	246899228	+
chr1	246945804	246948102	+
chr1	246994647	246994781	+
chr1	247012302	247016207	+
chr1	247093962	247095552	+
chr1	247109763	247125991	+
chr1	24710355	24719089	+
chr1	247218360	247218498	+
chr1	247241396	247242115	+
chr1	247267085	247275086	+
chr1	247373377	247374200	+
chr1	24735508	24745630	+
chr1	247486067	247495894	+
chr1	247611315	247611486	+
chr1	24828989	24829222	+
chr1	2477867	2488790	+
chr1	249115223	249133588	+
chr1	249152158	249153748	+
chr1	249167216	249168395	+
chr1	249199924	249201198	+
chr1	24968186	24970538	+
chr1	25010077	25033158	+
chr1	25045646	25057186	+
chr1	25071227	25098523	+
chr1	25112639	25141110	+
chr1	2509859	2525823	+
chr1	25149395	25175368	+
chr1	25558525	25574696	+
chr1	25664839	25665867	+
chr1	25687443	25688779	+
chr1	2574129	2574669	+
chr1	25756313	25758324	+
chr1	25788654	25796527	+
chr1	25858683	25877177	+
chr1	25969445	25969646	+
chr1	25990526	25990693	+
chr1	26021236	26034586	+
chr1	26054299	26082893	+
chr1	26092384	26092522	+
chr1	26126082	26132936	+
chr1	26146090	26147104	+
chr1	26186224	26186358	+
chr1	26186363	26186501	+
chr1	26201810	26202459	+
chr1	26222518	26232956	+
chr1	26249330	26249464	+
chr1	26323521	26324421	+
chr1	26362101	26362345	+
chr1	26428642	26450207	+
chr1	26453787	26453925	+
chr1	26482820	26496969	+
chr1	26560716	26564378	+
chr1	26602178	26611673	+
chr1	26632555	26633124	+
chr1	26677901	26678035	+
chr1	26758195	26759452	+
chr1	26798908	26800031	+
chr1	26826866	26828192	+
chr1	26946403	26948451	+
chr1	27018555	27033089	+
chr1	27049392	27050765	+
chr1	27067656	27079898	+
chr1	27098020	27127109	+
chr1	27152667	27153691	+
chr1	27175030	27176320	+
chr1	27190959	27192273	+
chr1	27216145	27227271	+
chr1	27247641	27250989	+
chr1	27317405	27362773	+
chr1	27436377	27449604	+
chr1	27479465	27488663	+
chr1	27560448	27561658	+
chr1	27648757	27650443	+
chr1	27692117	27693628	+
chr1	27718322	27719530	+
chr1	27745009	27763687	+
chr1	27786161	27787450	+
chr1	27814344	27831069	+
chr1	27845541	27845679	+
chr1	27848008	27848142	+
chr1	27868815	27870027	+
chr1	27882394	27883057	+
chr1	27883597	27883731	+
chr1	27902153	27904423	+
chr1	27925612	27930663	+
chr1	27951543	27961240	+
chr1	27977286	27999489	+
chr1	28051654	28053400	+
chr1	28098755	28116788	+
chr1	28156977	28159688	+
chr1	28189393	28202158	+
chr1	28240525	28241637	+
chr1	28269527	28269700	+
chr1	28269815	28269994	+
chr1	28285619	28286942	+
chr1	28318518	28320704	+
chr1	28355038	28358184	+
chr1	28372678	28372816	+
chr1	28389129	28415532	+
chr1	28436943	28439647	+
chr1	28486403	28488606	+
chr1	28517247	28517704	+
chr1	28558937	28587127	+
chr1	28655193	28656304	+
chr1	28695805	28696911	+
chr1	28743632	28749198	+
chr1	28763558	28798434	+
chr1	28831869	28845009	+
chr1	28878953	28880157	+
chr1	28907698	28909785	+
chr1	28968745	28975768	+
chr1	28994587	28996282	+
chr1	29062643	29077829	+
chr1	29211205	29214506	+
chr1	29252786	29254685	+
chr1	29312824	29312962	+
chr1	29450774	29451631	+
chr1	29487904	29488042	+
chr1	29503337	29509089	+
chr1	29528676	29529324	+
chr1	29557080	29557871	+
chr1	29709957	29710531	+
chr1	30161426	30161838	+
chr1	30180613	30185916	+
chr1	30447462	30457808	+
chr1	30556521	30557297	+
chr1	31148059	31151004	+
chr1	31174150	31174367	+
chr1	31191082	31192216	+
chr1	31296640	31297394	+
chr1	31319892	31320913	+
chr1	31415329	31415548	+
chr1	31439408	31449457	+
chr1	31536515	31539066	+
chr1	31627514	31628581	+
chr1	31643407	31643599	+
chr1	31745828	31746009	+
chr1	31769189	31779639	+
chr1	31886129	31887006	+
chr1	31917474	31917612	+
chr1	32015002	32063247	+
chr1	32109412	32111323	+
chr1	32136138	32156048	+
chr1	32178223	32181253	+
chr1	32218965	32219292	+
chr1	32253871	32269007	+
chr1	3229503	3230401	+
chr1	32396676	32422284	+
chr1	32450227	32450946	+
chr1	32451062	32451200	+
chr1	32467606	32480630	+
chr1	32526629	32542194	+
chr1	32573351	32586906	+
chr1	32604848	32604986	+
chr1	32644910	32646979	+
chr1	32665947	32671847	+
chr1	32687318	32716672	+
chr1	32732423	32733135	+
chr1	32756879	32758112	+
chr1	32800686	32801777	+
chr1	32815066	32818020	+
chr1	32857146	32861032	+
chr1	32950861	32969015	+
chr1	32999119	33015456	+
chr1	33077646	33078455	+
chr1	33115502	33117451	+
chr1	33149620	33149840	+
chr1	33167997	33177914	+
chr1	33190222	33191554	+
chr1	33207108	33208482	+
chr1	33240237	33255051	+
chr1	33281774	33283949	+
chr1	33366774	33367451	+
chr1	33501655	33502413	+
chr1	33546412	33546584	+
chr1	33592456	33593524	+
chr1	33647503	33647637	+
chr1	33721386	33723725	+
chr1	33803604	33816114	+
chr1	33886575	33899270	+
chr1	33937710	33938653	+
chr1	3419932	3421956	+
chr1	3446615	3460575	+
chr1	3494381	3510481	+
chr1	35301120	35332333	+
chr1	3528505	3542279	+
chr1	35449400	35451311	+
chr1	35496333	35497989	+
chr1	35512716	35513130	+
chr1	35527765	35529232	+
chr1	35544512	35545473	+
chr1	35656929	35659404	+
chr1	3566291	3566575	+
chr1	35730384	35735142	+
chr1	35753695	35754481	+
chr1	3583381	3583515	+
chr1	35836142	35836316	+
chr1	35914505	35920740	+
chr1	36022631	36023757	+
chr1	36102520	36108175	+
chr1	36183865	36185014	+
chr1	36227576	36235101	+
chr1	36273193	36274556	+
chr1	36348867	36349305	+
chr1	36395669	36397478	+
chr1	36411239	36416210	+
chr1	36473510	36474805	+
chr1	36549516	36562252	+
chr1	36580919	36581163	+
chr1	3663573	3663897	+
chr1	36688794	36696733	+
chr1	36713741	36714517	+
chr1	36765873	36766273	+
chr1	36772300	36772503	+
chr1	36788257	36789839	+
chr1	36807741	36819266	+
chr1	36833066	36867098	+
chr1	36897979	36898117	+
chr1	36915594	36916818	+
chr1	36929363	36930552	+
chr1	3712882	3713515	+
chr1	3720294	3720677	+
chr1	3762781	3774078	+
chr1	37920606	37952943	+
chr1	37965115	37965282	+
chr1	37979537	37980993	+
chr1	37999326	38000735	+
chr1	38019179	38022942	+
chr1	38040449	38043021	+
chr1	38060554	38062142	+
chr1	38155923	38157872	+
chr1	3816210	3817898	+
chr1	38272758	38275262	+
chr1	38324347	38325947	+
chr1	38397659	38397793	+
chr1	38411282	38413201	+
chr1	38495888	38496159	+
chr1	38580293	38580431	+
chr1	39193475	39194366	+
chr1	39324789	39326075	+
chr1	39338866	39339000	+
chr1	39456378	39457802	+
chr1	39491293	39492791	+
chr1	39512822	39514421	+
chr1	39529095	39529518	+
chr1	39542015	39542153	+
chr1	39703974	39704683	+
chr1	39733539	39738618	+
chr1	39758070	39758208	+
chr1	39760342	39760476	+
chr1	39782844	39784618	+
chr1	39897300	39898203	+
chr1	39912677	39919730	+
chr1	39944023	39944161	+
chr1	40041149	40042544	+
chr1	40204543	40205114	+
chr1	40219271	40222217	+
chr1	40348447	40349162	+
chr1	40364042	40364176	+
chr1	40453726	40453909	+
chr1	40479538	40481010	+
chr1	40502535	40507588	+
chr1	40521778	40526616	+
chr1	40542761	40543015	+
chr1	40562692	40563111	+
chr1	40626492	40628058	+
chr1	40676240	40676378	+
chr1	40709355	40709572	+
chr1	40713899	40734203	+
chr1	40780855	40780989	+
chr1	40839424	40852282	+
chr1	40898394	40898532	+
chr1	40915211	40917251	+
chr1	40942623	40942913	+
chr1	40973968	40975077	+
chr1	40996366	40997707	+
chr1	41040133	41041177	+
chr1	41101233	41101371	+
chr1	41157303	41158435	+
chr1	41174672	41179735	+
chr1	41201947	41202376	+
chr1	41267908	41268080	+
chr1	41327017	41328011	+
chr1	41340830	41346006	+
chr1	41367659	41368172	+
chr1	41397338	41414655	+
chr1	41432944	41450632	+
chr1	41478498	41487765	+
chr1	41509813	41512035	+
chr1	41567371	41576019	+
chr1	41706532	41708428	+
chr1	41749104	41749721	+
chr1	41807331	41807503	+
chr1	41807658	41808281	+
chr1	41826825	41832374	+
chr1	41847163	41849201	+
chr1	41883831	41899013	+
chr1	41948110	41948244	+
chr1	41961593	41962716	+
chr1	42128143	42128512	+
chr1	42192889	42193496	+
chr1	42277795	42278683	+
chr1	42318075	42335863	+
chr1	42363342	42368406	+
chr1	42381600	42381738	+
chr1	42420688	42421940	+
chr1	42501017	42501217	+
chr1	42676846	42680951	+
chr1	42706959	42707093	+
chr1	42788068	42801788	+
chr1	42892608	42893490	+
chr1	42921417	42929488	+
chr1	43111627	43123876	+
chr1	43124141	43124460	+
chr1	43140249	43149421	+
chr1	43231487	43233367	+
chr1	43281370	43283481	+
chr1	43312339	43312680	+
chr1	43389674	43390814	+
chr1	43405070	43409968	+
chr1	43423502	43424913	+
chr1	43637345	43638270	+
chr1	43671185	43673798	+
chr1	43693354	43698703	+
chr1	43739716	43740600	+
chr1	43759346	43770275	+
chr1	43795562	43796456	+
chr1	43814308	43840040	+
chr1	43854894	43856081	+
chr1	43881930	43882064	+
chr1	43918840	43920189	+
chr1	43937064	43942558	+
chr1	43957331	43958962	+
chr1	43995144	44011909	+
chr1	44047754	44048533	+
chr1	44115164	44116423	+
chr1	44153946	44154080	+
chr1	44154114	44154355	+
chr1	44172689	44178424	+
chr1	44249219	44249946	+
chr1	44287398	44288204	+
chr1	44412294	44413319	+
chr1	44435689	44457719	+
chr1	44495380	44496435	+
chr1	44513129	44514526	+
chr1	44678822	44679444	+
chr1	44792994	44794434	+
chr1	44820559	44820841	+
chr1	44887613	44887781	+
chr1	44950763	44952510	+
chr1	45097177	45098665	+
chr1	45139456	45140792	+
chr1	45196155	45205851	+
chr1	45240521	45252274	+
chr1	45308753	45308887	+
chr1	45350263	45350489	+
chr1	45389871	45391399	+
chr1	45412495	45414234	+
chr1	45433763	45436700	+
chr1	45452021	45452155	+
chr1	45475848	45479082	+
chr1	45600403	45600541	+
chr1	45671840	45672055	+
chr1	45711629	45713191	+
chr1	45728944	45748280	+
chr1	45768809	45770303	+
chr1	45792285	45806973	+
chr1	45859564	45860245	+
chr1	45986619	45988341	+
chr1	46008899	46017144	+
chr1	46049280	46051337	+
chr1	46073990	46086106	+
chr1	46135751	46135927	+
chr1	46150831	46154595	+
chr1	46215532	46216938	+
chr1	46268161	46269428	+
chr1	46357628	46358663	+
chr1	46420105	46420318	+
chr1	46420473	46423276	+
chr1	46547238	46548023	+
chr1	46596471	46616426	+
chr1	46632285	46632942	+
chr1	46649093	46649479	+
chr1	46663492	46669189	+
chr1	46712629	46713019	+
chr1	46766496	46769972	+
chr1	46805381	46807194	+
chr1	47022382	47022520	+
chr1	47069714	47083008	+
chr1	47133440	47134474	+
chr1	47147833	47152619	+
chr1	47184363	47190153	+
chr1	47219765	47220350	+
chr1	47489293	47496774	+
chr1	47573232	47573374	+
chr1	47644628	47656376	+
chr1	47761778	47765680	+
chr1	47779169	47780609	+
chr1	47798326	47800969	+
chr1	47897932	47903685	+
chr1	48034900	48035038	+
chr1	48035470	48036054	+
chr1	48115443	48123836	+
chr1	48937386	48938429	+
chr1	51000991	51001129	+
chr1	51068704	51070072	+
chr1	51132789	51134408	+
chr1	51307112	51308021	+
chr1	51425359	51444579	+
chr1	51528270	51529405	+
chr1	51701346	51704126	+
chr1	51730056	51734488	+
chr1	51762712	51796549	+
chr1	51897988	51905226	+
chr1	51928999	51929133	+
chr1	51984460	51984954	+
chr1	52000948	52001152	+
chr1	52014116	52036203	+
chr1	52082785	52102781	+
chr1	52126267	52138973	+
chr1	52156274	52159222	+
chr1	52194970	52227093	+
chr1	52343274	52345462	+
chr1	52362754	52364616	+
chr1	52410938	52412494	+
chr1	52428174	52430361	+
chr1	52455931	52456349	+
chr1	52487548	52500031	+
chr1	52520281	52522912	+
chr1	52604883	52608425	+
chr1	52624935	52625069	+
chr1	52703679	52706447	+
chr1	52728845	52734738	+
chr1	52795606	52795744	+
chr1	52830668	52831983	+
chr1	52870230	52870973	+
chr1	53018071	53019835	+
chr1	53035451	53035728	+
chr1	53067795	53068596	+
chr1	53163487	53164140	+
chr1	53192175	53192904	+
chr1	53217571	53217830	+
chr1	53386820	53392890	+
chr1	53480302	53480509	+
chr1	53481275	53481413	+
chr1	53512858	53516364	+
chr1	53570267	53570401	+
chr1	53588600	53590418	+
chr1	53605154	53612557	+
chr1	53662411	53663379	+
chr1	53685458	53686646	+
chr1	53703533	53704651	+
chr1	53759047	53759185	+
chr1	53759229	53759363	+
chr1	53791313	53794074	+
chr1	54230904	54233006	+
chr1	54303636	54304295	+
chr1	54354913	54355793	+
chr1	54410702	54423373	+
chr1	54518105	54520293	+
chr1	54587108	54587324	+
chr1	54638141	54639963	+
chr1	54665341	54666242	+
chr1	54715727	54715971	+
chr1	54753234	54753454	+
chr1	54778223	54779114	+
chr1	54801107	54802059	+
chr1	54850578	54850787	+
chr1	54870041	54879607	+
chr1	54930031	54931001	+
chr1	54953592	54955199	+
chr1	55008003	55008180	+
chr1	55008451	55008938	+
chr1	55036793	55038410	+
chr1	55181493	55181960	+
chr1	55229498	55230823	+
chr1	55353014	55353278	+
chr1	55415862	55422049	+
chr1	55548038	55548176	+
chr1	55593942	55595595	+
chr1	55680382	55681753	+
chr1	55741914	55742649	+
chr1	55767943	55800299	+
chr1	55828212	55828350	+
chr1	55894194	55923181	+
chr1	55940275	55940413	+
chr1	56106736	56106870	+
chr1	56534027	56547293	+
chr1	56597913	56614300	+
chr1	56646335	56646603	+
chr1	56751582	56757671	+
chr1	56771350	56771488	+
chr1	56811073	56811244	+
chr1	56811402	56811612	+
chr1	56876756	56884064	+
chr1	56921854	56988823	+
chr1	57043220	57045999	+
chr1	57109832	57110863	+
chr1	57152147	57153892	+
chr1	57297984	57298560	+
chr1	58081131	58082219	+
chr1	58860786	58862208	+
chr1	59010997	59012892	+
chr1	59041840	59059440	+
chr1	59083347	59086158	+
chr1	59130176	59131277	+
chr1	59164931	59166002	+
chr1	59183249	59193853	+
chr1	59278031	59322001	+
chr1	59434117	59434499	+
chr1	59479097	59491295	+
chr1	59527719	59550718	+
chr1	59593981	59595094	+
chr1	59607857	59618111	+
chr1	59668914	59670666	+
chr1	59738006	59742712	+
[truncated: 24,458 more rows]

## Sheet: Table S1c
promoter_chr	promoter_start	promoter_end	chr	start	end	CHiCAGO score
chr1	898988	901013	chr1	861472	862139	6.79
chr1	898988	901013	chr1	914745	916632	5.71
chr1	898988	901013	chr1	917144	918014	6.04
chr1	898988	901013	chr1	1049783	1050064	5.08
chr1	898988	901013	chr1	1061929	1062565	5.23
chr1	898988	901013	chr1	1067628	1069241	5.38
chr1	898988	901013	chr1	1104470	1105136	5.53
chr1	898988	901013	chr1	1129447	1130155	5.73
chr1	898988	901013	chr1	1208760	1209971	5.97
chr1	898988	901013	chr1	1242774	1244724	6.06
chr1	902800	903730	chr1	1049783	1050064	5.67
chr1	917144	918014	chr1	898988	901013	7.48
chr1	917144	918014	chr1	1170571	1170952	6.55
chr1	948614	949113	chr1	921882	922147	6.31
chr1	948614	949113	chr1	1032896	1033512	5.84
chr1	948614	949113	chr1	1154162	1154523	5.07
chr1	948614	949113	chr1	1159321	1159898	7.75
chr1	948614	949113	chr1	1162500	1164006	5.15
chr1	948614	949113	chr1	1171196	1171655	5.11
chr1	948614	949113	chr1	1190068	1191810	5.29
chr1	948614	949113	chr1	1195047	1195352	5.31
chr1	948614	949113	chr1	1200554	1201071	5.33
chr1	948614	949113	chr1	1205680	1206096	5.35
chr1	948614	949113	chr1	1208233	1208742	5.2
chr1	948614	949113	chr1	1215145	1215483	5.32
chr1	948614	949113	chr1	1230920	1231297	5.35
chr1	948614	949113	chr1	1240745	1241806	8.41
chr1	948614	949113	chr1	1254775	1255564	5.51
chr1	948614	949113	chr1	1279544	1280769	5.54
chr1	948614	949113	chr1	1301253	1303084	5.62
chr1	955711	956104	chr1	948614	949113	5.8
chr1	955711	956104	chr1	1078195	1079193	8.25
chr1	955711	956104	chr1	1240745	1241806	6.53
chr1	955711	956104	chr1	1286994	1287579	6.6
chr1	955711	956104	chr1	1342535	1343370	6.7
chr1	1049783	1050064	chr1	898988	901013	5.72
chr1	1049783	1050064	chr1	902800	903730	5.76
chr1	1049783	1050064	chr1	957799	958249	5.05
chr1	1049783	1050064	chr1	1077229	1077666	5.08
chr1	1049783	1050064	chr1	1142153	1142670	7.76
chr1	1049783	1050064	chr1	1202507	1203220	5.8
chr1	1049783	1050064	chr1	1234337	1235009	6.12
chr1	1050064	1052501	chr1	1131485	1131931	6.18
chr1	1050064	1052501	chr1	1227013	1229568	5.14
chr1	1050064	1052501	chr1	1247832	1248180	5.27
chr1	1050064	1052501	chr1	1259977	1261116	5.36
chr1	1141602	1142153	chr1	1017649	1017946	5.36
chr1	1141602	1142153	chr1	1104470	1105136	5.48
chr1	1142153	1142670	chr1	948614	949113	5.75
chr1	1142153	1142670	chr1	1009012	1017557	5.32
chr1	1142153	1142670	chr1	1017649	1017946	5.26
chr1	1142153	1142670	chr1	1036385	1037102	5.01
chr1	1142153	1142670	chr1	1049783	1050064	7.3
chr1	1142153	1142670	chr1	1146938	1150005	6.15
chr1	1146938	1150005	chr1	956104	956884	5.96
chr1	1146938	1150005	chr1	1004023	1004620	5.63
chr1	1146938	1150005	chr1	1019752	1022657	5.45
chr1	1146938	1150005	chr1	1142153	1142670	6.52
chr1	1166394	1167294	chr1	922904	923103	5.49
chr1	1166394	1167294	chr1	982125	983202	5.15
chr1	1166394	1167294	chr1	1039637	1040270	7.21
chr1	1166394	1167294	chr1	1192620	1193268	5.46
chr1	1167341	1167883	chr1	856191	858452	5.36
chr1	1167341	1167883	chr1	928587	929036	5.11
chr1	1167341	1167883	chr1	950247	950831	5.09
chr1	1167341	1167883	chr1	1311348	1312530	7.03
chr1	1167341	1167883	chr1	1464684	1465539	5.38
chr1	1209971	1210740	chr1	931307	935439	5.7
chr1	1209971	1210740	chr1	940883	941758	5.75
chr1	1209971	1210740	chr1	1019752	1022657	5.31
chr1	1209971	1210740	chr1	1237448	1240234	5.71
chr1	1217060	1218196	chr1	956104	956884	5.64
chr1	1217060	1218196	chr1	1049533	1049783	5.11
chr1	1244724	1245868	chr1	950247	950831	6.23
chr1	1244724	1245868	chr1	1371443	1372110	5.1
chr1	1259977	1261116	chr1	936008	937558	6.68
chr1	1259977	1261116	chr1	1050064	1052501	6.19
chr1	1259977	1261116	chr1	1263250	1267072	5.07
chr1	1296638	1297464	chr1	1442405	1445233	5.97
chr1	1296638	1297464	chr1	1551029	1552005	6.69
chr1	1297557	1297936	chr1	939219	940433	6.98
chr1	1297557	1297936	chr1	1188530	1188909	5.54
chr1	1297557	1297936	chr1	1261428	1262020	5.96
chr1	1297557	1297936	chr1	1269256	1269856	7.5
chr1	1297557	1297936	chr1	1286994	1287579	5.05
chr1	1297557	1297936	chr1	1293378	1294193	7.17
chr1	1297557	1297936	chr1	1311348	1312530	5.86
chr1	1297557	1297936	chr1	1333196	1334203	6.11
chr1	1297557	1297936	chr1	1549268	1549907	6.68
chr1	1310605	1311139	chr1	1488177	1488571	6.51
chr1	1310605	1311139	chr1	1523877	1524235	6.75
chr1	1334613	1335040	chr1	1091284	1091926	6.91
chr1	1334613	1335040	chr1	1366597	1368904	8.27
chr1	1334613	1335040	chr1	1439604	1440351	5.67
chr1	1335097	1335435	chr1	1208760	1209971	6.01
chr1	1335097	1335435	chr1	1400504	1400748	5
chr1	1335097	1335435	chr1	1466160	1466611	6.06
chr1	1342535	1343370	chr1	955711	956104	6.86
chr1	1342535	1343370	chr1	1168977	1169809	6.14
chr1	1342535	1343370	chr1	1217060	1218196	5.7
chr1	1342535	1343370	chr1	1426024	1426629	5.17
chr1	1509553	1510710	chr1	1019752	1022657	7.17
chr1	1509553	1510710	chr1	1482979	1483715	5.39
chr1	1509553	1510710	chr1	1539634	1540603	5.62
chr1	1509553	1510710	chr1	1543789	1544148	5.87
chr1	1509553	1510710	chr1	1821346	1822975	6.86
chr1	1535623	1536332	chr1	1477613	1478204	5.12
chr1	1535623	1536332	chr1	1549268	1549907	6.54
chr1	1549268	1549907	chr1	985538	987388	6.67
chr1	1549268	1549907	chr1	1253488	1253814	6.46
chr1	1549268	1549907	chr1	1284939	1286951	6.27
chr1	1549268	1549907	chr1	1297557	1297936	6.2
chr1	1549268	1549907	chr1	1309911	1310605	6.1
chr1	1549268	1549907	chr1	1486881	1487290	6.52
chr1	1549268	1549907	chr1	1502185	1502874	5.89
chr1	1549268	1549907	chr1	1505628	1506268	5.73
chr1	1549268	1549907	chr1	1508933	1509392	9.59
chr1	1549268	1549907	chr1	1510710	1511152	5.49
chr1	1549268	1549907	chr1	1513459	1514206	9.1
chr1	1549268	1549907	chr1	1516832	1517009	5.13
chr1	1549268	1549907	chr1	1517813	1518022	5.06
chr1	1549268	1549907	chr1	1543272	1543789	5.33
chr1	1549268	1549907	chr1	1545337	1546232	8.26
chr1	1549268	1549907	chr1	1552005	1552511	7.14
chr1	1551029	1552005	chr1	1296638	1297464	6.72
chr1	1551029	1552005	chr1	1510710	1511152	8.48
chr1	1551029	1552005	chr1	1750516	1750724	6.41
chr1	1689197	1691083	chr1	1816360	1816628	5.11
chr1	1689197	1691083	chr1	1826787	1827895	5.23
chr1	1689197	1691083	chr1	1836760	1836941	8.14
chr1	1689197	1691083	chr1	2345520	2346096	6.41
chr1	1711280	1711486	chr1	2164702	2165038	7.55
chr1	1821346	1822975	chr1	1501596	1502009	6.42
chr1	1821346	1822975	chr1	1509553	1510710	6.35
chr1	1821346	1822975	chr1	1556270	1557177	6.19
chr1	1821346	1822975	chr1	1686774	1688036	5.33
chr1	1821346	1822975	chr1	1758136	1758307	6.47
chr1	1821346	1822975	chr1	1774904	1775275	5.8
chr1	1821346	1822975	chr1	1837654	1839215	5.12
chr1	1845278	1846417	chr1	1597392	1597672	7.11
chr1	1845278	1846417	chr1	1774904	1775275	5.21
chr1	2035084	2036440	chr1	1907067	1907267	5.29
chr1	2035084	2036440	chr1	1922440	1922691	5.16
chr1	2160682	2162050	chr1	2244943	2245556	6.93
chr1	2160682	2162050	chr1	2286883	2287485	5.12
chr1	2160682	2162050	chr1	2305178	2305916	5.31
chr1	2160682	2162050	chr1	2322835	2323902	5.49
chr1	2160682	2162050	chr1	2331084	2333079	5.55
chr1	2160682	2162050	chr1	3548895	3549728	5.46
chr1	2160682	2162050	chr1	3754820	3755183	5.15
chr1	2322835	2323902	chr1	1977558	1978717	6.04
chr1	2322835	2323902	chr1	2066520	2067907	5.79
chr1	2322835	2323902	chr1	2122705	2122963	5.44
chr1	2322835	2323902	chr1	2123354	2123748	5.44
chr1	2322835	2323902	chr1	2125479	2126324	5.44
chr1	2322835	2323902	chr1	2126324	2126938	5.44
chr1	2322835	2323902	chr1	2128055	2128230	5.41
chr1	2322835	2323902	chr1	2160682	2162050	5.18
chr1	2322835	2323902	chr1	2470867	2471303	5.04
chr1	2322835	2323902	chr1	2533715	2534388	5.5
chr1	2322835	2323902	chr1	3386008	3386481	5.52
chr1	2322835	2323902	chr1	3447098	3447940	5.44
chr1	2322835	2323902	chr1	3546294	3546819	5.38
chr1	2323902	2324956	chr1	2160070	2160619	5.86
chr1	2323902	2324956	chr1	2164256	2164610	5.82
chr1	2323902	2324956	chr1	2462236	2462544	5.63
chr1	2323902	2324956	chr1	3362117	3362586	6.25
chr1	2457946	2458253	chr1	2208876	2209847	5.84
chr1	2462236	2462544	chr1	2313826	2315596	5.5
chr1	2462236	2462544	chr1	2322835	2323902	5.43
chr1	2462236	2462544	chr1	2323902	2324956	5.43
chr1	2462236	2462544	chr4	11738155	11738818	5.01
chr1	2485420	2488141	chr1	2515689	2515988	5.25
chr1	2485420	2488141	chr1	2568698	2568925	5.95
chr1	2485420	2488141	chr1	2818395	2819756	5.61
chr1	2485420	2488141	chr1	3003383	3003994	5.76
chr1	2485420	2488141	chr1	3553086	3553472	5.16
chr1	2485420	2488141	chr1	3567568	3567999	5.14
chr1	2488238	2488562	chr1	2345236	2345520	5.79
chr1	2488238	2488562	chr1	2345520	2346096	5.92
chr1	2488238	2488562	chr1	2518251	2518613	6.08
chr1	2488238	2488562	chr1	2553515	2553960	5.85
chr1	2488238	2488562	chr1	3540151	3540518	7.44
chr1	2563838	2564833	chr1	2404789	2405096	5.54
chr1	2563838	2564833	chr1	2740188	2740597	5.67
chr1	2706143	2707563	chr1	2352946	2353189	5.97
chr1	2706143	2707563	chr1	3045735	3047733	5.95
chr1	2937190	2938173	chr1	2772901	2773361	5.26
chr1	2937190	2938173	chr1	3127648	3127999	5.45
chr1	2937190	2938173	chr1	4177157	4177467	5.36
chr1	2937190	2938173	chr21	42435176	42436467	8.07
chr1	3371053	3372903	chr1	2760286	2760645	6.59
chr1	3371053	3372903	chr1	3523371	3524005	5.59
chr1	3371053	3372903	chr1	3540151	3540518	5.74
chr1	3371053	3372903	chr1	3558002	3558947	5.87
chr1	3371053	3372903	chr1	3693581	3693852	6.46
chr1	3372964	3373551	chr1	3399499	3400485	5.09
chr1	3372964	3373551	chr1	3556683	3557742	5.03
chr1	3528023	3528486	chr1	3224354	3224661	6.35
chr1	3528023	3528486	chr1	3366699	3366873	5.62
chr1	3528023	3528486	chr1	3367278	3367538	5.67
chr1	3528023	3528486	chr1	3403071	3404611	5.25
chr1	3528023	3528486	chr1	3566392	3567249	5.35
chr1	3528023	3528486	chr1	3662027	3662734	5.36
chr1	3565224	3566392	chr1	3388920	3389393	5.95
chr1	3565224	3566392	chr1	3548895	3549728	5.67
chr1	3565224	3566392	chr1	3659744	3660136	5.05
chr1	3565224	3566392	chr1	3712112	3713349	5.72
chr1	3565224	3566392	chr1	3773168	3774033	6.18
chr1	3566392	3567249	chr1	3530187	3531071	6.88
chr1	3566392	3567249	chr2	242652367	242652711	5.69
chr1	3606962	3607407	chr1	3816098	3818202	9.46
chr1	3606962	3607407	chr8	42054338	42054712	6.09
chr1	3607533	3608427	chr1	3446091	3447041	5.84
chr1	3607533	3608427	chr1	3659744	3660136	6.3
chr1	3607533	3608427	chr4	7775108	7775582	8.12
chr1	3711569	3711837	chr1	3398266	3398986	6.16
chr1	3711569	3711837	chr1	3547613	3548895	8.15
chr1	3711569	3711837	chr1	3569366	3569716	5.15
chr1	3711569	3711837	chr1	3572235	3572518	5.11
chr1	3711569	3711837	chr1	4362667	4362910	6.18
chr1	3773168	3774033	chr1	4261398	4262713	5.02
chr1	3816098	3818202	chr1	3403071	3404611	5.28
chr1	3816098	3818202	chr1	3542053	3542281	5.03
chr1	3816098	3818202	chr1	3606962	3607407	7.3
chr1	3816098	3818202	chr1	3747930	3749214	10.34
chr1	3816098	3818202	chr1	4011549	4012065	7.22
chr1	3816098	3818202	chr1	4267282	4267447	5.3
chr1	3816098	3818202	chr1	4380097	4380781	5.29
chr1	4716977	4717302	chr1	4218561	4218729	5.56
chr1	4716977	4717302	chr1	5214952	5215684	5.56
chr1	6259466	6259879	chr1	6519596	6520673	7.21
chr1	6259466	6259879	chr1	6549022	6550168	7.33
chr1	6265911	6266973	chr1	6103611	6104022	9.1
chr1	6265911	6266973	chr1	6104466	6104743	5.95
chr1	6265911	6266973	chr1	6120257	6120741	5.9
chr1	6265911	6266973	chr1	6130751	6131500	5.7
chr1	6265911	6266973	chr1	6134965	6136399	5.65
chr1	6265911	6266973	chr1	6363310	6363507	5.2
chr1	6266973	6267806	chr1	6113573	6114014	6.57
chr1	6266973	6267806	chr1	6301786	6302704	6.48
chr1	6266973	6267806	chr1	6419187	6420310	6.48
chr1	6303497	6304544	chr1	6097672	6097903	5.74
chr1	6303497	6304544	chr1	6117048	6117334	5.62
chr1	6303497	6304544	chr1	6133818	6134279	5.49
chr1	6303497	6304544	chr1	6156931	6157867	5.29
chr1	6303497	6304544	chr1	6427351	6429279	5.06
chr1	6303497	6304544	chr1	6449306	6450408	5.28
chr1	6303497	6304544	chr1	6466019	6466196	5.43
chr1	6303497	6304544	chr1	6468937	6469146	5.45
chr1	6303497	6304544	chr1	6471718	6471916	5.48
chr1	6303497	6304544	chr1	6474616	6474863	5.5
chr1	6303497	6304544	chr1	6528911	6529706	5.85
chr1	6303497	6304544	chr1	6544520	6545697	5.94
chr1	6303497	6304544	chr1	6614305	6614601	6.19
chr1	6303497	6304544	chr1	6620995	6621437	6.19
chr1	6303497	6304544	chr1	7735576	7736549	5.3
chr1	6303497	6304544	chr1	7827057	7827488	5.19
chr1	6419187	6420310	chr1	6112437	6113014	6.82
chr1	6419187	6420310	chr1	6261950	6262147	6.04
chr1	6419187	6420310	chr1	6266973	6267806	6
chr1	6419187	6420310	chr1	6281674	6282138	5.84
chr1	6419187	6420310	chr1	6284409	6285256	5.87
chr1	6419187	6420310	chr1	6294173	6294730	5.72
chr1	6419187	6420310	chr1	6308362	6308868	5.59
chr1	6419187	6420310	chr1	6313228	6313663	5.46
chr1	6419187	6420310	chr1	6314285	6315479	8.31
chr1	6419187	6420310	chr1	6320434	6320612	5.36
chr1	6419187	6420310	chr1	6453322	6454001	5.79
chr1	6419187	6420310	chr1	6475048	6475568	6.85
chr1	6419187	6420310	chr1	6498105	6498361	5
chr1	6419187	6420310	chr1	6920555	6921254	7.04
chr1	6453322	6454001	chr1	6254217	6254859	6.69
chr1	6453322	6454001	chr1	6327744	6328497	6.05
chr1	6453322	6454001	chr1	6419187	6420310	6.26
chr1	6453322	6454001	chr1	6640330	6640882	6.62
chr1	6478130	6478919	chr1	6309026	6309628	6.56
chr1	6478130	6478919	chr1	6338747	6340091	6.22
chr1	6526000	6527499	chr1	6580650	6581568	6.86
chr1	6526000	6527499	chr1	6634248	6634822	5.59
chr1	6526000	6527499	chr1	6640330	6640882	5.6
chr1	6526000	6527499	chr1	6697833	6698527	6.17
chr1	6526000	6527499	chr1	6699994	6700305	6.18
chr1	6544520	6545697	chr1	6303497	6304544	6.67
chr1	6544520	6545697	chr1	6327744	6328497	6.59
chr1	6544520	6545697	chr1	6391501	6392652	6.13
chr1	6544520	6545697	chr1	6408741	6409514	6.05
chr1	6544520	6545697	chr1	6440798	6441721	5.56
chr1	6544520	6545697	chr1	6524254	6525017	6.88
chr1	6544520	6545697	chr1	6549022	6550168	9.91
chr1	6544520	6545697	chr1	6550214	6550817	5.11
chr1	6544520	6545697	chr1	6580650	6581568	6.12
chr1	6544520	6545697	chr1	6626893	6627332	5.2
chr1	6544520	6545697	chr1	6640330	6640882	8.33
chr1	6544520	6545697	chr1	6644212	6645313	8.39
chr1	6544520	6545697	chr1	6649053	6649694	5.57
chr1	6544520	6545697	chr1	6700329	6701089	6.24
chr1	6544520	6545697	chr1	7486813	7487430	6.76
chr1	6544520	6545697	chr1	7866385	7866624	6.25
chr1	6549022	6550168	chr1	5995048	5995353	5.96
chr1	6549022	6550168	chr1	6259466	6259879	5.73
chr1	6549022	6550168	chr1	6283915	6284326	5.69
chr1	6549022	6550168	chr1	6324852	6326227	5.45
chr1	6549022	6550168	chr1	6380418	6380811	7.8
chr1	6549022	6550168	chr1	6544520	6545697	6.34
chr1	6549022	6550168	chr1	6551455	6552108	5.03
chr1	6549022	6550168	chr1	6552820	6553369	6.33
chr1	6549022	6550168	chr1	6580650	6581568	7.39
chr1	6549022	6550168	chr1	6613195	6613678	7.84
chr1	6549022	6550168	chr1	6614710	6615995	9.9
chr1	6549022	6550168	chr1	6636544	6637296	6.38
chr1	6549022	6550168	chr1	6684571	6686144	12.57
chr1	6549022	6550168	chr1	6689403	6690617	10.02
chr1	6549022	6550168	chr1	6749624	6750101	5.31
chr1	6549022	6550168	chr1	6930861	6931818	5.91
chr1	6549022	6550168	chr1	7853098	7853704	5.06
chr1	6550214	6550817	chr1	6487250	6487797	5.49
chr1	6550214	6550817	chr1	6544520	6545697	6.42
chr1	6550214	6550817	chr1	6580650	6581568	6.76
chr1	6550214	6550817	chr1	6639560	6640330	5.99
chr1	6551099	6551455	chr1	6434599	6434973	5.6
chr1	6551099	6551455	chr1	6549022	6550168	5.32
chr1	6551099	6551455	chr1	6639560	6640330	5.15
chr1	6551099	6551455	chr1	6660344	6662017	5.53
chr1	6551099	6551455	chr1	6666682	6667040	8.54
chr1	6551455	6552108	chr1	6043201	6043659	6.74
chr1	6551455	6552108	chr1	6549022	6550168	7.35
chr1	6551455	6552108	chr1	6558559	6558806	5.95
chr1	6551455	6552108	chr1	6569199	6570429	5.68
chr1	6551455	6552108	chr1	6593543	6594011	5.83
chr1	6551455	6552108	chr1	6679069	6679637	5.44
chr1	6557001	6558499	chr1	6549022	6550168	6.09
chr1	6557001	6558499	chr1	6666305	6666682	5.66
chr1	6580650	6581568	chr1	6526000	6527499	7.12
chr1	6580650	6581568	chr1	6544520	6545697	6.2
chr1	6580650	6581568	chr1	6549022	6550168	10.12
chr1	6580650	6581568	chr1	6550214	6550817	5.85
chr1	6580650	6581568	chr1	6605085	6606044	5.38
chr1	6580650	6581568	chr1	6614710	6615995	8.24
chr1	6614305	6614601	chr1	6303497	6304544	6.93
chr1	6614305	6614601	chr1	6319852	6320434	6.85
chr1	6614305	6614601	chr1	6445924	6446692	6.3
chr1	6614305	6614601	chr1	6639560	6640330	5.34
chr1	6614305	6614601	chr1	6640330	6640882	11.35
chr1	6614305	6614601	chr1	6641713	6642459	5.55
chr1	6614305	6614601	chr1	6698923	6699298	5.32
chr1	6614710	6615995	chr1	6119567	6120257	6.37
chr1	6614710	6615995	chr1	6261305	6261704	6.26
chr1	6614710	6615995	chr1	6309628	6310575	6.15
chr1	6614710	6615995	chr1	6452545	6452894	5.42
chr1	6614710	6615995	chr1	6549022	6550168	10.81
chr1	6614710	6615995	chr1	6580650	6581568	6.71
chr1	6614710	6615995	chr1	6581568	6582089	8.37
chr1	6614710	6615995	chr1	6651198	6652697	5.05
chr1	6614710	6615995	chr1	6689403	6690617	6.58
chr1	6614710	6615995	chr1	6787952	6788211	5.51
chr1	6614710	6615995	chr1	7224881	7225138	6.32
chr1	6614710	6615995	chr1	7546067	7546876	5.96
chr1	6639170	6639437	chr1	6553528	6553779	5.5
chr1	6639170	6639437	chr1	6634248	6634822	5.29
chr1	6639170	6639437	chr1	6671823	6672276	6.13
chr1	6639170	6639437	chr1	6700329	6701089	5.02
chr1	6639560	6640330	chr1	6242608	6242769	6.37
chr1	6639560	6640330	chr1	6277167	6277772	6.38
chr1	6639560	6640330	chr1	6407375	6407601	5.93
chr1	6639560	6640330	chr1	6445924	6446692	5.72
chr1	6639560	6640330	chr1	6620995	6621437	5.25
chr1	6639560	6640330	chr1	6644212	6645313	6.11
chr1	6639560	6640330	chr1	6697833	6698527	6.11
chr1	6639560	6640330	chr1	6719125	6719596	6.8
chr1	6639560	6640330	chr1	6803958	6804358	5.49
chr1	6640330	6640882	chr1	6069698	6070175	6.23
chr1	6640330	6640882	chr1	6185722	6186952	6.25
chr1	6640330	6640882	chr1	6406265	6406672	5.77
chr1	6640330	6640882	chr1	6420310	6421230	8.76
chr1	6640330	6640882	chr1	6453322	6454001	5.51
chr1	6640330	6640882	chr1	6544520	6545697	6.99
chr1	6640330	6640882	chr1	6551455	6552108	6.67
chr1	6640330	6640882	chr1	6614305	6614601	8.93
chr1	6640330	6640882	chr1	6650538	6650995	6.96
chr1	6640330	6640882	chr1	6781449	6781647	5.11
chr1	6640330	6640882	chr1	6847502	6849824	5.63
chr1	6640330	6640882	chr1	7274948	7275517	6.19
chr1	6640330	6640882	chr1	7568131	7569606	5.85
chr1	6640330	6640882	chr1	7789034	7789418	5.55
chr1	6684571	6686144	chr1	6549022	6550168	16.08
chr1	6684571	6686144	chr1	6614710	6615995	5.2
chr1	6684571	6686144	chr4	119734241	119735816	5.67
chr1	6846679	6847409	chr1	6852256	6854453	8.5
chr1	6846679	6847409	chr1	6884411	6884940	5.31
chr1	6846679	6847409	chr1	6929274	6930861	7.25
chr1	6846679	6847409	chr1	6933366	6933730	5.43
chr1	6846679	6847409	chr1	6946880	6947336	5.74
chr1	6846679	6847409	chr1	7055866	7056531	7.24
chr1	6846679	6847409	chr1	7132560	7132933	5.03
chr1	6846679	6847409	chr1	7335551	7336335	5.3
chr1	6846679	6847409	chr1	7457890	7458062	5.25
chr1	7830939	7831566	chr1	7332390	7333212	7.48
chr1	7830939	7831566	chr1	7731235	7731878	5.85
chr1	7830939	7831566	chr1	7741159	7741718	5.63
chr1	7830939	7831566	chr1	7767707	7768302	5.15
chr1	7913064	7913947	chr1	7984827	7985319	5.39
chr1	7913064	7913947	chr1	7995828	7996252	5.62
chr1	8086133	8087831	chr1	8107025	8108571	5.69
chr1	8086133	8087831	chr1	8181248	8181573	7.5
chr1	8086133	8087831	chr1	8215486	8216542	5.27
chr1	8086133	8087831	chr1	8287973	8288242	5.87
chr1	8086133	8087831	chr1	8308117	8308716	5.99
chr1	8086133	8087831	chr1	8333058	8333888	9.47
chr1	8086133	8087831	chr1	8341940	8342481	6.15
chr1	8086133	8087831	chr1	8360681	8361131	6.28
chr1	8086133	8087831	chr1	8373085	8373459	6.26
chr1	8086133	8087831	chr1	8377988	8379117	6.3
chr1	8086133	8087831	chr1	8409454	8410177	9.81
chr1	8087831	8088275	chr1	8304988	8305293	6.82
chr1	8087831	8088275	chr1	8377988	8379117	10.98
chr1	8087831	8088275	chr1	8380274	8380479	7.16
chr1	8877465	8877873	chr1	8451595	8451872	7.42
chr1	8877465	8877873	chr1	8477070	8478498	7.4
chr1	8931580	8932216	chr1	8804668	8805214	5.53
chr1	8931580	8932216	chr1	8878229	8878623	6.63
chr1	8931580	8932216	chr1	9055582	9055890	5.49
chr1	8931580	8932216	chr1	9161614	9161895	6.33
chr1	8939235	8939631	chr1	8591413	8592550	6.39
chr1	8939235	8939631	chr1	8637005	8637657	6.29
chr1	8939235	8939631	chr1	8685432	8685851	6.18
chr1	8939235	8939631	chr1	8765070	8765520	5.75
chr1	8939235	8939631	chr1	8772239	8772468	5.6
chr1	8939235	8939631	chr1	8793705	8793937	5.41
chr1	8939235	8939631	chr1	8955018	8955600	5.04
chr1	8939235	8939631	chr1	9058800	9059572	5.13
chr1	8939235	8939631	chr1	9328635	9329243	6.46
chr1	8939235	8939631	chr1	9474047	9474913	6.59
chr1	9006335	9006825	chr1	7880609	7881313	5.83
chr1	9006335	9006825	chr1	8870128	8870441	5.31
chr1	9006335	9006825	chr1	8964529	8964847	5.6
chr1	9006335	9006825	chr1	8969677	8970003	5.23
chr1	9006335	9006825	chr1	9041641	9042012	7.1
chr1	9006335	9006825	chr1	9052056	9052794	5.7
chr1	9006335	9006825	chr1	9076619	9077086	6.64
chr1	9006335	9006825	chr1	9111550	9111819	7.54
chr1	9006335	9006825	chr1	9121997	9122707	5.16
chr1	9006335	9006825	chr1	9129580	9130203	5.06
chr1	9006335	9006825	chr1	9150773	9153246	5.4
chr1	9006335	9006825	chr1	9226154	9226861	5.94
chr1	9006335	9006825	chr1	9312252	9312531	6.29
chr1	9086063	9086512	chr1	8933753	8934107	6.28
chr1	9086063	9086512	chr1	8985887	8986583	5.54
chr1	9086063	9086512	chr1	9005858	9006335	5.22
chr1	9086063	9086512	chr1	9170636	9171148	5.28
chr1	9086063	9086512	chr1	9290979	9291362	6.56
chr1	9086512	9086747	chr1	9013777	9014462	5.02
chr1	9086512	9086747	chr1	9129580	9130203	6.36
chr1	9129580	9130203	chr1	8499446	8499909	5.93
chr1	9129580	9130203	chr1	8725048	8725515	6.02
chr1	9129580	9130203	chr1	8738705	8739175	5.88
chr1	9129580	9130203	chr1	8916967	8917664	5.35
chr1	9129580	9130203	chr1	8924580	8925634	5.3
chr1	9129580	9130203	chr1	8960285	8960910	5.06
chr1	9129580	9130203	chr1	8982586	8982833	7.6
chr1	9129580	9130203	chr1	9058800	9059572	5.87
chr1	9129580	9130203	chr1	9158590	9159547	5.54
chr1	9129580	9130203	chr1	9214431	9214844	6.26
chr1	9129580	9130203	chr1	9295477	9295909	5.05
chr1	9129580	9130203	chr1	9301778	9302144	5.17
chr1	9129580	9130203	chr1	9315008	9315286	5.18
chr1	9129580	9130203	chr1	9326122	9326446	5.25
chr1	9129580	9130203	chr1	9355179	9355603	5.48
chr1	9129580	9130203	chr1	9422395	9423280	5.69
chr1	9129580	9130203	chr1	10093323	10093690	5.49
chr1	9129580	9130203	chr14	93712859	93713476	7.23
chr1	9130378	9131064	chr1	9129580	9130203	5.3
chr1	9294534	9295440	chr1	8291771	8292114	5.53
chr1	9294534	9295440	chr1	8576235	8576860	5.83
chr1	9294534	9295440	chr1	8870576	8871051	6.02
chr1	9294534	9295440	chr1	8924580	8925634	5.9
chr1	9294534	9295440	chr1	9047254	9047626	5.57
chr1	9294534	9295440	chr1	9059982	9060454	5.51
chr1	9294534	9295440	chr1	9143996	9144701	7.58
chr1	9294534	9295440	chr1	9180356	9181168	6.98
chr1	9294534	9295440	chr1	9242420	9243513	5.28
chr1	9294534	9295440	chr1	9248459	9248780	5.04
chr1	9294534	9295440	chr1	9261036	9261526	5.98
chr1	9294534	9295440	chr1	9299668	9300024	6.65
chr1	9294534	9295440	chr1	9300539	9301489	6.7
chr1	9294534	9295440	chr1	9451997	9453291	5.07
chr1	9294534	9295440	chr1	9493208	9493737	5.31
chr1	9294534	9295440	chr1	9533625	9534448	5.53
chr1	9294534	9295440	chr1	9547099	9547338	5.59
chr1	9294534	9295440	chr1	9619923	9620086	5.82
chr1	9294534	9295440	chr1	9740272	9740924	5.97
chr1	9294534	9295440	chr1	9753529	9754241	6.07
chr1	9294534	9295440	chr1	9883178	9884827	5.87
chr1	9299668	9300024	chr1	9169691	9170214	5.98
chr1	9299668	9300024	chr1	9222098	9222506	5.2
chr1	9299668	9300024	chr1	9257353	9258423	6.63
chr1	9299668	9300024	chr1	9294534	9295440	10.35
chr1	9351787	9353221	chr1	9459409	9459664	7.89
chr1	9351787	9353221	chr1	9477107	9478464	5.45
chr1	9351787	9353221	chr1	9502014	9502178	5.65
chr1	9351787	9353221	chr1	9503654	9504457	5.66
chr1	9351787	9353221	chr1	9515697	9517095	5.77
chr1	9351787	9353221	chr1	9521626	9521895	5.82
chr1	9351787	9353221	chr1	9523686	9523873	5.83
chr1	9351787	9353221	chr1	9551226	9551606	9.32
chr1	9351787	9353221	chr1	9561162	9561868	6.09
chr1	9351787	9353221	chr1	9597662	9598698	6.29
chr1	9351787	9353221	chr1	9862402	9862705	6.72
chr1	9351787	9353221	chr1	10141586	10142011	6.49
chr1	9599022	9600209	chr1	9361470	9361893	6.42
chr1	9599022	9600209	chr1	9412973	9413524	6.12
chr1	9599022	9600209	chr1	9432791	9434180	6.05
chr1	9599022	9600209	chr1	9724345	9724648	5.65
chr1	9599022	9600209	chr1	9777962	9778307	6.06
chr1	9883178	9884827	chr1	9294534	9295440	6
chr1	9883178	9884827	chr1	9708002	9708202	5.31
chr1	9883178	9884827	chr1	9713048	9713500	5.21
chr1	9883178	9884827	chr1	9724648	9724804	5.12
chr1	9883178	9884827	chr1	9861852	9862402	5.08
chr1	9883178	9884827	chr1	9952879	9953165	6.1
chr1	9883178	9884827	chr1	10066557	10067068	5.3
chr1	9883178	9884827	chr1	10115754	10116066	5.65
chr1	9883178	9884827	chr1	10224470	10224985	5.95
chr1	9969344	9971551	chr1	9855462	9855789	5.55
chr1	9969344	9971551	chr1	10201728	10202165	6.51
chr1	10003533	10004089	chr1	9454191	9454654	5.77
chr1	10003533	10004089	chr1	9750079	9750273	5.34
chr1	10003533	10004089	chr1	9750458	9751116	5.44
chr1	10003533	10004089	chr1	9929161	9929494	5.69
chr1	10003533	10004089	chr1	9934416	9935221	9.47
chr1	10003533	10004089	chr1	9935297	9935818	5.51
chr1	10003533	10004089	chr1	9937866	9939032	5.41
chr1	10003533	10004089	chr1	10067486	10068063	5.37
chr1	10003533	10004089	chr1	10091373	10091901	8.18
chr1	10003533	10004089	chr1	10092732	10093013	6.1
chr1	10003533	10004089	chr1	10093013	10093323	8.28
chr1	10003533	10004089	chr1	10179177	10180022	7.52
chr1	10003533	10004089	chr1	10185497	10185762	5.01
chr1	10003533	10004089	chr1	10210542	10210712	7.84
chr1	10003533	10004089	chr1	10268286	10268469	5.38
chr1	10003533	10004089	chr1	10269053	10269471	5.38
chr1	10003533	10004089	chr1	10326089	10326473	5.55
chr1	10003533	10004089	chr1	10398434	10399610	5.77
chr1	10003533	10004089	chr1	10403592	10404028	5.68
chr1	10003533	10004089	chr1	10579518	10579936	5.7
chr1	10269471	10270205	chr1	9559811	9560147	5.38
chr1	10269471	10270205	chr1	9832265	9832540	5.51
chr1	10269471	10270205	chr1	9882702	9883178	5.48
chr1	10269471	10270205	chr1	9930207	9931000	5.39
chr1	10269471	10270205	chr1	9949428	9950189	5.45
chr1	10269471	10270205	chr1	9950358	9950592	5.41
chr1	10269471	10270205	chr1	9950592	9950830	5.41
chr1	10269471	10270205	chr1	9986181	9986514	5.31
chr1	10269471	10270205	chr1	10005709	10005915	5.18
chr1	10269471	10270205	chr1	10126915	10127768	6.94
chr1	10269471	10270205	chr1	10147570	10147987	8.94
chr1	10269471	10270205	chr1	10300589	10301103	5.03
chr1	10269471	10270205	chr1	10327853	10329173	6.68
chr1	10269471	10270205	chr1	10331854	10332579	6.97
chr1	10269471	10270205	chr1	10339336	10339818	10.97
chr1	10269471	10270205	chr1	10342546	10343042	5.38
chr1	10269471	10270205	chr1	10372330	10373187	10.45
chr1	10269471	10270205	chr1	10379590	10380147	6.25
chr1	10269471	10270205	chr1	10383591	10384910	6.34
chr1	10269471	10270205	chr1	10384922	10385313	6.44
chr1	10269471	10270205	chr1	10398434	10399610	6.73
chr1	10269471	10270205	chr1	10405985	10406486	6.71
chr1	10269471	10270205	chr1	10556266	10556886	5.26
chr1	10269471	10270205	chr1	10560870	10561425	5.27
chr1	10270205	10271564	chr1	9280593	9281022	5.84
chr1	10270205	10271564	chr1	9653634	9654151	6.28
chr1	10270205	10271564	chr1	9998457	9998674	6.01
chr1	10270205	10271564	chr1	10088072	10088640	5.54
chr1	10270205	10271564	chr1	10098931	10099445	5.46
chr1	10270205	10271564	chr1	10120523	10120905	5.28
chr1	10270205	10271564	chr1	10288756	10289248	5.04
chr1	10270205	10271564	chr1	10307454	10307810	5.01
chr1	10270205	10271564	chr1	10319058	10319251	5.58
chr1	10270205	10271564	chr1	10325396	10326089	7.93
chr1	10270205	10271564	chr1	10326473	10326989	5.98
chr1	10270205	10271564	chr1	10348956	10349484	6.78
chr1	10270205	10271564	chr1	10355122	10355556	6.96
chr1	10270205	10271564	chr1	10364328	10366580	7.06
chr1	10270205	10271564	chr1	10382393	10383017	10.16
chr1	10270205	10271564	chr1	10412434	10413002	7.95
chr1	10270205	10271564	chr1	10428023	10429327	5.35
chr1	10270205	10271564	chr1	10433531	10434152	5.45
chr1	10270205	10271564	chr1	10441018	10441384	5.54
chr1	10270205	10271564	chr1	10476473	10477029	5.69
chr1	10270205	10271564	chr1	10483759	10484526	5.74
chr1	10270205	10271564	chr1	10534831	10535411	9.21
chr1	10270205	10271564	chr1	10605419	10605924	6.18
chr1	10270205	10271564	chr1	11118941	11119321	6.05
chr1	10856880	10857899	chr1	10272126	10272477	6.56
chr1	10856880	10857899	chr1	10446844	10447274	6.61
chr1	10856880	10857899	chr1	10553068	10553548	6.37
chr1	10856880	10857899	chr1	10567828	10567990	6.32
chr1	10856880	10857899	chr1	10629118	10629663	6.07
chr1	10856880	10857899	chr1	10638492	10639451	6.08
chr1	10856880	10857899	chr1	10648058	10648670	5.97
chr1	10856880	10857899	chr1	10656185	10657451	5.92
chr1	10856880	10857899	chr1	10689636	10689978	5.68
chr1	10856880	10857899	chr1	10720954	10721112	5.39
chr1	10856880	10857899	chr1	10732500	10733357	5.26
chr1	10856880	10857899	chr1	10739903	10740564	5.17
chr1	10856880	10857899	chr1	10748235	10749890	5.12
chr1	10856880	10857899	chr1	10754246	10755465	5.04
chr1	10856880	10857899	chr1	10815561	10815785	5.61
chr1	10856880	10857899	chr1	10958547	10959407	5.02
chr1	10856880	10857899	chr1	11011693	11012185	5.57
chr1	10856880	10857899	chr1	11072328	11073337	6.02
chr1	10856880	10857899	chr7	1810699	1810849	7.51
chr1	11072328	11073337	chr1	10120523	10120905	5.83
chr1	11072328	11073337	chr1	10505013	10505381	6.31
chr1	11072328	11073337	chr1	10570181	10571804	6.27
chr1	11072328	11073337	chr1	10856880	10857899	5.7
chr1	11072328	11073337	chr1	11231030	11231648	5.39
chr1	11072328	11073337	chr1	11608562	11609044	6.27
chr1	11118941	11119321	chr1	10270205	10271564	7.42
chr1	11118941	11119321	chr1	11322106	11322918	10.76
chr1	11118941	11119321	chr1	11744543	11745088	7.75
chr1	11118941	11119321	chr1	11866264	11867016	7.65
chr1	11119321	11121294	chr1	11194521	11195128	7.17
chr1	11119321	11121294	chr1	11216285	11216927	5.13
chr1	11119321	11121294	chr1	11259930	11260397	5.62
chr1	11119321	11121294	chr1	11272664	11273394	5.75
chr1	11119321	11121294	chr1	11286091	11287131	5.87
chr1	11119321	11121294	chr1	11967827	11968862	6.49
chr1	11159246	11160194	chr1	10519149	10519847	6.19
chr1	11159246	11160194	chr1	10534039	10534545	6.23
chr1	11159246	11160194	chr1	11137286	11137643	5.41
chr1	11159246	11160194	chr1	11140772	11141401	5
chr1	11159246	11160194	chr1	11180647	11182069	5.5
chr1	11159246	11160194	chr1	11200721	11201121	5.16
chr1	11159246	11160194	chr1	11211352	11211774	5.64
chr1	11159246	11160194	chr1	11211935	11212554	5.67
chr1	11159246	11160194	chr1	11250913	11252171	6.93
chr1	11159246	11160194	chr1	11261267	11262101	7.23
chr1	11159246	11160194	chr1	11274212	11274424	7.39
chr1	11159246	11160194	chr1	11282492	11282956	7.55
chr1	11159246	11160194	chr1	11293520	11294848	5.12
chr1	11159246	11160194	chr1	11311127	11311962	5.23
chr1	11159246	11160194	chr1	11311962	11312424	5.24
chr1	11159246	11160194	chr1	11429689	11429898	5.93
chr1	11159246	11160194	chr1	11721652	11722630	6.25
chr1	11159246	11160194	chr1	11786389	11786815	6.2
chr1	11159246	11160194	chr1	11859629	11859927	6.14
chr1	11322106	11322918	chr1	11106404	11106836	10.39
chr1	11322106	11322918	chr1	11118941	11119321	10.3
chr1	11322106	11322918	chr1	11128552	11128728	6.66
chr1	11322106	11322918	chr1	11332476	11333809	5.59
chr1	11322106	11322918	chr1	11619159	11620344	10.96
chr1	11332476	11333809	chr1	11154163	11154596	6.75
chr1	11332476	11333809	chr1	11322106	11322918	5.82
chr1	11332476	11333809	chr1	11866264	11867016	7.6
chr1	11332476	11333809	chr1	11867173	11868389	7.66
chr1	11333826	11334287	chr1	11170774	11171312	5.82
chr1	11333826	11334287	chr1	11204036	11204298	5.5
chr1	11333826	11334287	chr1	11236043	11236894	5.08
chr1	11333826	11334287	chr1	11553006	11553181	6.21
chr1	11333826	11334287	chr1	11615168	11616271	6.48
chr1	11333826	11334287	chr1	11724305	11724743	6.81
chr1	11741436	11742331	chr1	11340389	11340610	6.91
chr1	11741436	11742331	chr1	11717074	11717573	5
chr1	11741436	11742331	chr1	11750767	11752864	6.06
chr1	11741436	11742331	chr1	11828445	11829536	5.07
chr1	11741436	11742331	chr1	11842528	11842710	8.09
chr1	11741436	11742331	chr1	11851309	11851668	5.51
chr1	11741436	11742331	chr1	12079476	12079963	6.81
chr1	11750767	11752864	chr1	11417879	11418556	6.83
chr1	11750767	11752864	chr1	11741436	11742331	6.13
chr1	11750767	11752864	chr1	11886236	11886808	5.84
chr1	11750767	11752864	chr1	12086636	12087129	6.83
chr1	11821722	11822287	chr1	11089008	11089279	5.77
chr1	11821722	11822287	chr1	11214596	11214857	5.89
chr1	11821722	11822287	chr1	11319938	11320376	5.94
chr1	11821722	11822287	chr1	11352363	11353195	5.93
chr1	11821722	11822287	chr1	11425843	11427231	5.89
chr1	11821722	11822287	chr1	12056237	12056570	5.46
chr1	11866264	11867016	chr1	11118941	11119321	6.01
chr1	11866264	11867016	chr1	11162886	11163350	6.03
chr1	11866264	11867016	chr1	11332476	11333809	6.18
chr1	11866264	11867016	chr1	11656356	11657117	5.56
chr1	11866264	11867016	chr1	11670145	11672022	5.53
chr1	11866264	11867016	chr1	12266496	12267711	6.12
chr1	11866264	11867016	chr1	12292606	12292950	6.14
chr1	11866264	11867016	chr1	12679978	12681085	5.91
chr1	11906909	11907237	chr1	11524969	11525947	6.81
chr1	11906909	11907237	chr1	11786815	11787292	5.49
chr1	11906909	11907237	chr1	11877682	11878713	7.09
chr1	11906909	11907237	chr1	11984912	11986897	7.46
chr1	11906909	11907237	chr1	11994183	11994815	5.02
chr1	11906909	11907237	chr1	11997143	11997595	5.06
chr1	11906909	11907237	chr1	12075919	12076093	5.97
chr1	11906909	11907237	chr1	12124047	12124689	6.32
chr1	11906909	11907237	chr1	12228369	12228874	6.72
chr1	11908309	11909134	chr1	11813560	11814281	5.99
chr1	11908309	11909134	chr1	12289087	12289402	7.6
chr1	11918884	11919106	chr1	11894929	11895262	8.04
chr1	11918884	11919106	chr1	11961047	11961589	9.56
chr1	11919106	11919546	chr1	11715602	11716099	6.66
chr1	11919106	11919546	chr1	11803861	11804243	5.86
chr1	11919106	11919546	chr1	11825635	11826439	5.54
chr1	11919106	11919546	chr1	11833188	11833541	5.41
chr1	11919106	11919546	chr1	11869753	11870899	6.97
chr1	11919106	11919546	chr1	11901128	11901801	8.36
chr1	11919106	11919546	chr1	11953102	11953823	8.34
chr1	11919106	11919546	chr1	11955508	11955892	10.92
chr1	11919106	11919546	chr1	11984386	11984912	5.01
chr1	11919106	11919546	chr1	12077948	12078301	6.32
chr1	11919106	11919546	chr1	12184657	12185157	6.96
chr1	11984912	11986897	chr1	11882662	11883145	5.8
chr1	11984912	11986897	chr1	11906909	11907237	8.25
chr1	11984912	11986897	chr1	12212296	12212703	6.91
chr1	11994183	11994815	chr1	11906909	11907237	6.16
chr1	11994183	11994815	chr1	12193308	12193575	7.36
chr1	11994945	11995319	chr1	11717074	11717573	7.27
chr1	11994945	11995319	chr1	11984386	11984912	7.43
chr1	11994945	11995319	chr1	12079130	12079476	5.64
chr1	11994945	11995319	chr1	12082434	12083033	8.68
chr1	12079476	12079963	chr1	11741436	11742331	6.39
chr1	12079476	12079963	chr1	11863827	11864281	5.99
chr1	12079476	12079963	chr1	11888036	11889103	5.87
chr1	12079476	12079963	chr1	11891970	11892883	5.76
chr1	12079476	12079963	chr1	11967827	11968862	5.03
chr1	12079476	12079963	chr1	12238514	12239745	5.63
chr1	12079476	12079963	chr1	12247448	12247802	5.71
chr1	12079476	12079963	chr1	12304504	12304775	5.98
chr1	12079476	12079963	chr1	12311673	12311992	9.23
chr1	12079476	12079963	chr1	12329623	12330290	6.1
chr1	12079476	12079963	chr1	12516976	12517621	6.5
chr1	12226679	12228369	chr1	12214284	12214567	5.97
chr1	12226679	12228369	chr1	12268954	12269205	5.56
chr1	12226679	12228369	chr1	12342382	12342828	5.11
chr1	12226679	12228369	chr1	12423206	12423787	5.85
chr1	12226679	12228369	chr1	12482608	12482868	6.16
chr1	12226679	12228369	chr1	12632704	12633374	6.52
chr1	12289648	12290883	chr1	11735217	11735727	5.78
chr1	12289648	12290883	chr1	11974817	11975904	5.61
chr1	12289648	12290883	chr1	12185509	12185824	6.52
chr1	12289648	12290883	chr1	12194826	12195324	6.32
chr1	12289648	12290883	chr1	12217987	12218479	5.71
chr1	12289648	12290883	chr1	12340093	12340610	5.08
chr1	12289648	12290883	chr1	12362028	12362933	5.81
chr1	12289648	12290883	chr1	12403469	12404051	6.84
chr1	12289648	12290883	chr1	12532736	12533086	5.36
chr1	12289648	12290883	chr1	12533206	12534475	5.42
chr1	12289648	12290883	chr1	12679508	12679682	5.74
chr1	12289648	12290883	chr1	12726164	12726655	5.78
chr1	12677303	12677978	chr1	12205039	12205483	7.03
chr1	12677303	12677978	chr1	12251738	12252209	7.01
chr1	12677303	12677978	chr1	12285626	12285952	6.98
chr1	12677303	12677978	chr1	12467962	12468480	6.4
chr1	12677303	12677978	chr1	12478422	12479194	6.34
chr1	12677303	12677978	chr1	12509175	12509957	6.12
chr1	12677303	12677978	chr1	12533206	12534475	9.1
chr1	12677303	12677978	chr1	12758192	12758733	5.04
chr1	12703714	12704023	chr1	12348541	12348924	6.93
chr1	12703714	12704023	chr1	12354092	12354496	6.92
chr1	12703714	12704023	chr1	12366279	12366859	6.9
chr1	12703714	12704023	chr1	12371211	12371490	6.89
chr1	12703714	12704023	chr1	12372229	12372767	6.88
chr1	12703714	12704023	chr1	12396227	12397384	6.82
chr1	12703714	12704023	chr1	12404143	12405233	6.89
chr1	12703714	12704023	chr1	12420481	12421515	6.75
chr1	12703714	12704023	chr1	12606623	12607590	5.32
chr1	12703714	12704023	chr1	12736988	12737378	5.74
chr1	12775951	12776197	chr1	12359523	12362028	7.35
chr1	12775951	12776197	chr1	12640641	12640876	6.15
chr1	12834730	12835238	chr1	12758192	12758733	5.33
chr1	12834730	12835238	chr1	14229252	14229783	6.4
chr1	14025820	14026318	chr1	14159200	14159395	6.08
chr1	14025820	14026318	chr1	14289892	14290506	6.97
chr1	14025820	14026318	chr1	14862412	14862896	7.05
chr1	14026615	14027522	chr1	14091105	14091543	5.04
chr1	14074333	14074882	chr1	14006065	14006403	5.01
chr1	14074333	14074882	chr1	14041030	14042748	6
chr1	14075123	14076183	chr1	13991003	13991561	6.7
chr1	14075123	14076183	chr1	14036441	14036906	5.04
chr1	14075123	14076183	chr1	14128569	14129114	5.69
chr1	14075123	14076183	chr1	14216050	14216589	5.12
chr1	14075123	14076183	chr1	15270521	15271408	5.49
chr1	14075123	14076183	chr1	15347169	15348478	5.39
chr1	15250133	15251011	chr1	14104459	14105575	6.54
chr1	15250133	15251011	chr1	15345223	15346783	5.48
chr1	15250133	15251011	chr1	15357339	15357497	5.65
chr1	15250133	15251011	chr1	15364806	15366142	5.76
chr1	15250133	15251011	chr1	15386451	15387548	6.02
chr1	15256145	15257018	chr1	15157749	15158477	5.68
chr1	15256145	15257018	chr1	15352395	15352823	5.64
chr1	15256145	15257018	chr1	15353203	15353641	5.65
chr1	15256145	15257018	chr1	15364524	15364806	5.82
chr1	15256145	15257018	chr1	15394647	15395062	6.18
chr1	15256145	15257018	chr1	15478521	15479011	6.83
chr1	15257074	15257379	chr1	14036441	14036906	5.12
chr1	15257074	15257379	chr1	14509031	14509987	5.74
chr1	15257074	15257379	chr1	14848934	14849246	5.88
chr1	15257074	15257379	chr1	15003678	15005026	5.53
chr1	15257074	15257379	chr1	15308727	15309230	5.18
chr1	15257074	15257379	chr1	15477657	15477941	5.37
chr1	15257074	15257379	chr6	144689708	144689987	7.82
chr1	15271946	15272533	chr1	15120282	15120888	6.14
chr1	15271946	15272533	chr1	15186207	15186676	5.29
chr1	15271946	15272533	chr1	15311977	15312276	6.34
chr1	15480096	15480345	chr1	13793600	13794005	5.8
chr1	15480096	15480345	chr1	15544701	15545083	7.55
chr1	15480096	15480345	chr1	15574004	15574304	5.42
chr1	15480096	15480345	chr1	15596165	15596645	5.72
chr1	15480096	15480345	chr1	15602622	15603073	5.8
chr1	15498419	15498649	chr1	15478521	15479011	5.33
chr1	15498419	15498649	chr1	15570868	15571504	5.33
chr1	15498419	15498649	chr1	15585635	15586136	5.71
chr1	15498419	15498649	chr1	15588405	15588909	5.67
chr1	15498419	15498649	chr1	15591074	15592244	5.72
chr1	15498419	15498649	chr1	15599129	15600320	5.84
chr1	15573305	15574004	chr1	15479552	15479952	5.6
chr1	15573305	15574004	chr1	15481133	15481580	11.57
chr1	15573305	15574004	chr1	15484059	15484527	5.51
chr1	15573305	15574004	chr1	15494655	15495751	5.31
chr1	15573305	15574004	chr1	15496041	15496516	5.29
chr1	15574004	15574304	chr1	15438628	15439261	6.04
chr1	15574004	15574304	chr1	15480096	15480345	5.52
chr1	15574004	15574304	chr1	15480345	15481133	5.51
chr1	15574004	15574304	chr1	15505564	15506055	5.01
chr1	15574004	15574304	chr1	15584576	15584981	5.47
chr1	15574004	15574304	chr1	15587703	15588405	5.94
chr1	15736287	15736746	chr1	15417686	15418068	7.61
chr1	15736287	15736746	chr1	15647666	15648136	5.98
chr1	15736287	15736746	chr1	15654480	15655510	5.79
chr1	15736287	15736746	chr1	15657109	15658791	5.74
chr1	15736287	15736746	chr1	15663374	15663923	5.71
chr1	15736287	15736746	chr1	15667080	15667454	8.45
chr1	15736287	15736746	chr1	15764461	15765211	8.72
chr1	15736287	15736746	chr1	15849340	15849745	6.36
chr1	15736936	15737212	chr1	15654480	15655510	5.4
chr1	15736936	15737212	chr1	15655510	15655824	5.39
chr1	15764461	15765211	chr1	14680045	14680234	6.37
chr1	15764461	15765211	chr1	15471996	15472981	6.72
chr1	15764461	15765211	chr1	15478521	15479011	6.72
chr1	15764461	15765211	chr1	15496516	15497044	6.64
chr1	15764461	15765211	chr1	15614307	15614605	5.98
chr1	15764461	15765211	chr1	15622055	15622573	5.84
chr1	15764461	15765211	chr1	15629632	15629863	5.76
chr1	15764461	15765211	chr1	15631330	15631949	5.74
chr1	15764461	15765211	chr1	15642220	15642698	5.62
chr1	15764461	15765211	chr1	15645817	15646303	5.58
chr1	15764461	15765211	chr1	15658980	15659964	5.4
chr1	15764461	15765211	chr1	15660432	15662324	5.37
chr1	15764461	15765211	chr1	15666560	15666923	5.35
chr1	15764461	15765211	chr1	15710384	15710857	6.73
chr1	15764461	15765211	chr1	15736287	15736746	7.27
chr1	15764461	15765211	chr1	15750719	15751704	5.44
chr1	15764461	15765211	chr1	15757691	15758090	6.43
chr1	15764461	15765211	chr9	90352439	90352624	7.57
chr1	15853153	15853868	chr1	15334817	15336477	5.24
chr1	15853153	15853868	chr1	15456510	15456797	5.14
chr1	15853153	15853868	chr1	15480345	15481133	5.13
chr1	15853153	15853868	chr1	15504042	15504904	5.07
chr1	15853153	15853868	chr1	15525184	15525380	5.03
chr1	15853153	15853868	chr1	15527057	15527427	5.03
chr1	15853153	15853868	chr1	15529995	15530197	5.02
chr1	15853153	15853868	chr1	15535038	15535670	7.77
chr1	15853153	15853868	chr1	15647666	15648136	7.14
chr1	15853153	15853868	chr1	15674593	15675153	6.77
chr1	15853153	15853868	chr1	15896623	15897047	5.32
chr1	15853153	15853868	chr1	15932954	15933314	5.11
chr1	15853153	15853868	chr1	15946299	15946820	9.32
chr1	15853153	15853868	chr1	15986598	15987039	6.21
chr1	15853153	15853868	chr1	15988388	15989212	8.41
chr1	15853153	15853868	chr1	16017805	16018153	6.61
chr1	15853153	15853868	chr1	16075965	16076370	7.33
chr1	15853153	15853868	chr1	16221655	16222070	5.1
chr1	15853153	15853868	chr1	16285323	16286178	5.26
chr1	15853153	15853868	chr1	16416271	16417219	5.16
chr1	15911599	15911947	chr1	16258157	16258971	7.4
chr1	15942831	15944717	chr1	15698022	15698553	6.4
chr1	15942831	15944717	chr1	15843872	15844323	5.17
chr1	15942831	15944717	chr1	15976677	15977143	5.46
chr1	15942831	15944717	chr1	16052647	16053127	5.31
chr1	15942831	15944717	chr1	16077102	16077472	5.6
chr1	15942831	15944717	chr1	16090481	16090957	5.7
chr1	15942831	15944717	chr1	16091173	16091958	5.77
chr1	15942831	15944717	chr1	16569905	16571028	6.78
chr1	16009065	16010085	chr1	15886509	15887429	5.79
chr1	16009065	16010085	chr1	15917510	15918425	5.35
chr1	16009065	16010085	chr1	15919832	15920164	5.32
chr1	16009065	16010085	chr1	15922224	15922554	5.28
chr1	16011080	16011698	chr1	15863584	15864544	6.18
chr1	16011080	16011698	chr1	15891682	15891997	5.88
chr1	16011080	16011698	chr1	15921809	15922140	5.5
chr1	16011080	16011698	chr1	16076370	16076955	5.01
chr1	16063543	16063840	chr1	15885860	15886196	5.92
chr1	16063543	16063840	chr1	15922224	15922554	5.6
chr1	16063543	16063840	chr1	15924606	15925098	5.58
chr1	16063543	16063840	chr1	16005003	16005358	6.58
chr1	16063543	16063840	chr1	16178541	16179415	5.31
chr1	16063543	16063840	chr1	16450830	16451719	6.69
chr1	16068660	16069334	chr1	15885860	15886196	6.5
chr1	16068660	16069334	chr1	15910883	15911514	6.31
chr1	16068660	16069334	chr1	15951389	15951708	5.86
chr1	16068660	16069334	chr1	16232306	16232742	6.34
chr1	16090481	16090957	chr1	15850680	15851608	5.99
chr1	16090481	16090957	chr1	15851987	15852529	5.99
chr1	16090481	16090957	chr1	15859139	15859898	5.93
chr1	16090481	16090957	chr1	15870875	15871497	5.96
chr1	16090481	16090957	chr1	15877603	15878134	5.84
chr1	16090481	16090957	chr1	15942831	15944717	5.31
chr1	16090481	16090957	chr1	15944717	15945251	5.35
chr1	16090481	16090957	chr1	15945251	15945859	5.33
chr1	16090481	16090957	chr1	15954142	15954393	5.24
chr1	16090481	16090957	chr1	15955009	15955804	8
chr1	16090481	16090957	chr1	15964196	15964644	5.13
chr1	16090481	16090957	chr1	16083500	16083998	5.33
chr1	16090481	16090957	chr1	16252129	16252517	8.38
chr1	16090481	16090957	chr1	16299496	16300113	5.87
chr1	16090481	16090957	chr1	16394279	16395506	6.21
chr1	16090481	16090957	chr1	16405465	16406591	6.24
chr1	16090481	16090957	chr1	16692853	16693978	6.41
chr1	16091173	16091958	chr1	15941776	15942658	9.43
chr1	16091173	16091958	chr1	15942831	15944717	6.11
chr1	16091173	16091958	chr1	16237391	16237875	6.15
chr1	16091173	16091958	chr1	16278589	16279560	6.55
chr1	16174625	16175903	chr1	15905703	15905967	6.44
chr1	16174625	16175903	chr1	16299496	16300113	5.5
chr1	16174625	16175903	chr1	16301917	16302985	5.49
chr1	16174625	16175903	chr1	16313064	16313546	8.54
chr1	16301917	16302985	chr1	15856688	15857421	5.85
chr1	16301917	16302985	chr1	15868114	15868341	5.85
chr1	16301917	16302985	chr1	16001027	16001726	5.64
chr1	16301917	16302985	chr1	16126632	16126838	5.04
chr1	16301917	16302985	chr1	16131669	16131945	5
chr1	16301917	16302985	chr1	16220616	16221005	8.23
chr1	16301917	16302985	chr1	16221268	16221481	8.21
chr1	16301917	16302985	chr1	16278589	16279560	6.35
chr1	16301917	16302985	chr1	16281600	16282221	6.05
chr1	16301917	16302985	chr1	16342596	16343360	6.26
chr1	16302985	16303740	chr1	16246802	16247597	9.15
chr1	16302985	16303740	chr1	16277314	16277855	5.11
chr1	16302985	16303740	chr1	16278589	16279560	5.07
chr1	16302985	16303740	chr1	16341276	16341715	6
chr1	16302985	16303740	chr1	16610228	16610787	6.83
chr1	16375371	16375597	chr1	16136418	16137074	9.9
chr1	16375371	16375597	chr1	16196958	16197433	6.21
chr1	16375371	16375597	chr1	16227439	16228056	5.9
chr1	16375371	16375597	chr1	16257412	16257983	5.57
chr1	16375371	16375597	chr1	16280250	16280881	5.19
chr1	16375371	16375597	chr1	16339924	16340970	5.7
chr1	16375371	16375597	chr1	16401037	16401294	5.09
chr1	16375371	16375597	chr1	16471466	16472327	5.34
chr1	16375371	16375597	chr1	16571346	16572047	6.23
chr1	16375371	16375597	chr1	16713996	16715126	6.8
chr1	16401037	16401294	chr1	16134625	16134786	5.27
chr1	16401037	16401294	chr1	16169484	16169694	5.13
chr1	16401037	16401294	chr1	16349831	16350567	6.47
chr1	16401037	16401294	chr1	16476113	16476561	5.64
chr1	16401037	16401294	chr1	16482797	16483092	5.76
chr1	16401037	16401294	chr1	16508921	16509204	6.33
chr1	16401037	16401294	chr1	16521578	16522002	6.57
chr1	16401037	16401294	chr1	16621737	16621949	5.07
chr1	16401037	16401294	chr1	16645706	16646119	5.19
chr1	16401037	16401294	chr1	16672294	16672719	5.35
chr1	16401037	16401294	chr1	16683278	16683761	5.33
chr1	16401037	16401294	chr1	16700585	16701609	5.38
chr1	16401037	16401294	chr1	16724641	16725741	5.44
chr1	16401037	16401294	chr1	16768755	16769199	5.62
chr1	16401037	16401294	chr1	16771557	16772175	5.53
chr1	16401037	16401294	chr1	16772838	16773142	5.53
chr1	16482196	16482451	chr1	16402656	16402929	5.78
chr1	16482196	16482451	chr1	16403511	16403721	5.76
chr1	16482196	16482451	chr1	16408601	16408874	5.66
chr1	16482196	16482451	chr1	16408952	16410572	5.7
chr1	16482196	16482451	chr1	16446083	16446357	6.99
chr1	16538903	16539515	chr1	16341804	16342084	6.4
chr1	16563513	16563835	chr1	16280250	16280881	6.21
chr1	16563513	16563835	chr1	16392883	16394279	5.61
chr1	16563513	16563835	chr1	16399004	16399885	5.58
chr1	16563513	16563835	chr1	16408952	16410572	5.53
chr1	16563513	16563835	chr1	16422728	16423109	5.34
chr1	16563513	16563835	chr1	16439570	16440123	5.16
chr1	16563513	16563835	chr1	16440947	16442303	5.14
chr1	16563513	16563835	chr1	16450117	16450500	7.7
chr1	16563513	16563835	chr1	16496833	16497050	6.51
chr1	16563513	16563835	chr1	16677365	16677908	5.06
chr1	16563860	16564907	chr1	16076370	16076955	7.31
chr1	16563860	16564907	chr1	16255664	16256096	7.13
chr1	16563860	16564907	chr1	16313984	16314391	6.84
chr1	16563860	16564907	chr1	16401037	16401294	6.32
chr1	16563860	16564907	chr1	16402929	16403398	6.28
chr1	16563860	16564907	chr1	16408601	16408874	6.23
chr1	16563860	16564907	chr1	16408952	16410572	9.59
chr1	16563860	16564907	chr1	16444026	16444344	5.86
chr1	16563860	16564907	chr1	16454153	16454680	5.78
chr1	16563860	16564907	chr1	16467466	16467713	8.59
chr1	16563860	16564907	chr1	16478667	16480889	5.39
chr1	16563860	16564907	chr1	16482797	16483092	5.29
chr1	16563860	16564907	chr1	16517028	16517746	9.17
chr1	16563860	16564907	chr1	16518456	16519386	9.07
chr1	16563860	16564907	chr1	16533105	16533919	5.96
chr1	16563860	16564907	chr1	16538346	16538694	5.53
chr1	16563860	16564907	chr1	16543147	16543528	7.03
chr1	16563860	16564907	chr1	16569905	16571028	6.66
chr1	16563860	16564907	chr1	16573235	16573771	5.05
chr1	16563860	16564907	chr1	16575191	16577018	7.04
chr1	16563860	16564907	chr1	16606888	16607181	6.57
chr1	16563860	16564907	chr1	16634363	16634782	5.04
chr1	16563860	16564907	chr1	16669714	16670269	5.66
chr1	16563860	16564907	chr1	16676308	16676629	5.75
chr1	16563860	16564907	chr1	16693978	16694463	5.98
chr1	16563860	16564907	chr1	16731366	16731577	6.33
chr1	16563860	16564907	chr2	65136120	65136301	5.69
chr1	16763061	16764323	chr1	16343752	16344250	7.34
chr1	16763061	16764323	chr1	16606658	16606888	6.36
chr1	16763061	16764323	chr1	16697658	16698178	5.05
chr1	16766956	16767508	chr1	16425219	16425744	6.31
chr1	16766956	16767508	chr1	16450602	16450830	6.26
chr1	16766956	16767508	chr1	16471466	16472327	6.32
chr1	16766956	16767508	chr1	16533105	16533919	6.02
chr1	16766956	16767508	chr1	16568562	16568839	5.76
chr1	16766956	16767508	chr1	16569905	16571028	5.75
chr1	16766956	16767508	chr1	16593289	16594017	5.59
chr1	16766956	16767508	chr1	16610228	16610787	5.54
chr1	16766956	16767508	chr1	16630852	16631240	5.25
chr1	16766956	16767508	chr1	16650551	16650796	5.03
chr1	16766956	16767508	chr1	16672719	16672960	7.22
chr1	16766956	16767508	chr1	16679576	16680741	9.54
chr1	16766956	16767508	chr1	16694463	16694630	6.63
chr1	16766956	16767508	chr1	16956397	16956650	5.7
chr1	16939186	16939926	chr1	17230171	17230496	7.68
chr1	16939186	16939926	chr1	17248851	17249226	7.48
chr1	16939186	16939926	chr1	17345421	17346215	7.79
chr1	17247952	17248659	chr1	16942090	16942819	7.03
chr1	17247952	17248659	chr1	17328571	17329599	5.37
chr1	17247952	17248659	chr1	19582786	19584397	5.37
chr1	17248851	17249226	chr1	16693978	16694463	6.65
chr1	17248851	17249226	chr1	16938768	16938983	6.52
chr1	17248851	17249226	chr1	16939186	16939926	6.48
chr1	17248851	17249226	chr1	16942090	16942819	13.23
chr1	17248851	17249226	chr1	16946048	16946735	6.44
chr1	17248851	17249226	chr1	17045174	17045733	12.43
chr1	17248851	17249226	chr1	17251291	17252784	8.76
chr1	17248851	17249226	chr1	17268720	17269377	5.81
chr1	17248851	17249226	chr1	17342541	17343041	7.52
chr1	17248851	17249226	chr1	17356635	17357129	5.13
chr1	17248851	17249226	chr1	17750868	17751333	6.67
chr1	17306979	17307476	chr1	17286916	17287804	5.31
chr1	17306979	17307476	chr1	17326347	17327348	5.29
chr1	17306979	17307476	chr1	17374414	17374589	5.22
chr1	17306979	17307476	chr1	17379896	17380935	8.18
chr1	17307476	17308252	chr1	17210870	17211045	5.64
chr1	17307476	17308252	chr1	17240305	17241030	5.21
chr1	17307476	17308252	chr1	17284289	17284543	5.46
chr1	17307476	17308252	chr1	17292623	17293331	6.37
chr1	17307476	17308252	chr1	17298495	17299169	5.21
chr1	17307476	17308252	chr1	17303605	17303829	5.9
chr1	17307476	17308252	chr1	17337271	17337454	5.93
chr1	17307476	17308252	chr1	17339594	17340195	6.1
chr1	17307476	17308252	chr1	17345421	17346215	6.47
chr1	17307476	17308252	chr1	17349703	17350742	6.8
chr1	17307476	17308252	chr1	17356635	17357129	7.04
chr1	17307476	17308252	chr1	17372045	17373047	13.06
chr1	17307476	17308252	chr1	17374414	17374589	7.74
chr1	17307476	17308252	chr1	17376030	17376218	5.1
chr1	17307476	17308252	chr1	17376378	17376629	5.11
chr1	17307476	17308252	chr1	17376944	17377486	5.13
chr1	17307476	17308252	chr1	19481819	19482569	5.54
chr1	17338084	17338667	chr1	17018109	17018925	6.74
chr1	17338084	17338667	chr1	17236241	17236780	5.28
chr1	17338084	17338667	chr1	17247477	17247952	5.13
chr1	17338084	17338667	chr1	17280265	17281733	6.77
chr1	17338084	17338667	chr1	17286916	17287804	6.5
chr1	17338084	17338667	chr1	17294120	17294507	6.27
chr1	17338084	17338667	chr1	17304378	17304874	5.61
chr1	17338084	17338667	chr1	17310235	17310713	5.22
chr1	17338084	17338667	chr1	17341178	17341764	5.19
chr1	17338084	17338667	chr1	17343964	17344428	5.85
chr1	17338084	17338667	chr1	17344603	17344968	6.09
chr1	17338084	17338667	chr1	17379896	17380935	8.25
chr1	17338084	17338667	chr1	17572753	17573045	6.43
chr1	17338084	17338667	chr1	17610564	17611928	6.6
chr1	17338084	17338667	chr1	17616731	17617786	6.62
chr1	17338084	17338667	chr1	19262646	19263478	5.29
chr1	17338084	17338667	chr1	19535057	19535828	5.1
chr1	17379896	17380935	chr1	17230744	17232609	5.2
chr1	17379896	17380935	chr1	17249378	17249763	5.07
chr1	17379896	17380935	chr1	17250414	17251291	12.91
chr1	17379896	17380935	chr1	17283321	17283853	6.93
chr1	17379896	17380935	chr1	17297247	17297839	6.68
chr1	17379896	17380935	chr1	17305534	17306715	6.35
chr1	17379896	17380935	chr1	17306979	17307476	6.23
chr1	17379896	17380935	chr1	17322332	17323300	5.79
chr1	17379896	17380935	chr1	17328571	17329599	5.54
chr1	17379896	17380935	chr1	17338084	17338667	6.98
chr1	17379896	17380935	chr1	17349433	17349703	6.23
chr1	17379896	17380935	chr1	17376944	17377486	5.2
chr1	17379896	17380935	chr1	17562048	17563160	5.42
chr1	17379896	17380935	chr1	17575306	17576046	5.52
chr1	17379896	17380935	chr1	17578766	17578994	5.53
chr1	17379896	17380935	chr1	17636438	17637370	5.82
chr1	17379896	17380935	chr1	17657179	17657719	5.9
chr1	17379896	17380935	chr1	17665229	17665632	5.93
chr1	17379896	17380935	chr1	17666711	17667043	5.93
chr1	17379896	17380935	chr1	17724947	17725871	6.08
chr1	17379896	17380935	chr1	17732806	17733093	6.09
chr1	17379896	17380935	chr1	17741354	17741812	6.11
chr1	17379896	17380935	chr1	17758078	17758371	6.13
chr1	17379896	17380935	chr1	17776443	17777092	6.16
chr1	17379896	17380935	chr1	17866999	17867860	9.83
chr1	17379896	17380935	chr10	23169638	23169972	7.29
chr1	17445740	17446293	chr1	17338856	17339268	7.87
chr1	17445740	17446293	chr1	17569121	17569890	5.44
chr1	17445740	17446293	chr1	17576046	17577006	5.44
chr1	17445740	17446293	chr1	17582464	17583039	5.49
chr1	17445740	17446293	chr1	17616731	17617786	5.81
chr1	17445740	17446293	chr1	17628950	17629807	5.9
chr1	17445740	17446293	chr1	17659656	17660008	6.15
chr1	17445740	17446293	chr1	17690662	17690926	6.25
chr1	17445740	17446293	chr1	17732105	17732697	6.41
chr1	17445740	17446293	chr1	17763937	17765862	6.52
chr1	17445740	17446293	chr1	17853351	17853517	6.65
chr1	17445740	17446293	chr1	17987916	17989659	6.68
chr1	17531683	17532572	chr1	17419056	17419220	5.67
chr1	17531683	17532572	chr1	17426401	17427018	5.56
chr1	17531683	17532572	chr1	17439278	17439560	5.37
chr1	17531683	17532572	chr1	17487827	17488112	6.51
chr1	17531683	17532572	chr1	17541789	17543142	5.14
chr1	17531683	17532572	chr1	17605837	17606159	5.02
chr1	17531683	17532572	chr1	17672772	17673496	5.99
chr1	17531683	17532572	chr1	17683552	17683726	6.1
chr1	17531683	17532572	chr1	17763937	17765862	6.68
chr1	17531683	17532572	chr1	18327141	18327824	6.93
chr1	17575306	17576046	chr1	17379896	17380935	6.18
chr1	17575306	17576046	chr1	17399017	17399515	6.03
chr1	17575306	17576046	chr1	17458504	17458933	5.45
chr1	17575306	17576046	chr1	17483039	17483458	5.1
chr1	17575306	17576046	chr1	17664361	17665066	5.04
chr1	17634735	17635925	chr1	17441887	17442584	6.26
chr1	17634735	17635925	chr1	17546830	17547559	5.13
chr1	17634735	17635925	chr1	17608186	17609959	5.18
chr1	17634735	17635925	chr1	17679926	17680192	8.52
chr1	17698395	17698846	chr1	17442763	17443246	6.29
chr1	17698395	17698846	chr1	17469282	17469820	6.16
chr1	17698395	17698846	chr1	17491324	17491942	6.04
chr1	17698395	17698846	chr1	17526140	17526672	5.8
chr1	17698395	17698846	chr1	17570672	17570992	5.44
chr1	17698395	17698846	chr1	17590752	17590966	5.13
chr1	17698395	17698846	chr1	17732105	17732697	5.29
chr1	17698395	17698846	chr1	17814880	17815153	5.25
chr1	17698395	17698846	chr1	18777217	18777368	6.07
chr1	17698395	17698846	chr1	19353117	19353500	5.34
chr1	17763937	17765862	chr1	17014397	17015444	6.32
chr1	17763937	17765862	chr1	17268720	17269377	6.5
chr1	17763937	17765862	chr1	17321838	17322021	6.49
chr1	17763937	17765862	chr1	17445740	17446293	6.33
chr1	17763937	17765862	chr1	17454902	17455484	9.85
chr1	17763937	17765862	chr1	17531683	17532572	6.03
chr1	17763937	17765862	chr1	17557168	17558031	5.87
chr1	17763937	17765862	chr1	17559676	17559983	5.86
chr1	17763937	17765862	chr1	17736580	17737731	8.03
chr1	17906721	17907365	chr1	19022362	19022799	6.74
chr1	18081347	18081713	chr1	17839648	17840558	6.65
chr1	18081347	18081713	chr1	17996238	17996425	5.19
chr1	18081347	18081713	chr1	18038164	18038563	6.38
chr1	18081347	18081713	chr1	18903026	18903467	6.84
chr1	18807278	18808766	chr1	18293165	18294244	7.04
chr1	18807278	18808766	chr1	18436744	18437875	6.96
chr1	19229148	19229742	chr1	19252644	19252992	5.96
chr1	19229148	19229742	chr1	19271928	19272536	5.53
chr1	19229148	19229742	chr1	19282242	19283736	5.94
chr1	19229148	19229742	chr1	19399862	19400178	5.54
chr1	19229148	19229742	chr1	19403203	19403927	5.56
chr1	19229148	19229742	chr1	19404178	19404490	5.57
chr1	19229148	19229742	chr1	19411036	19411792	8.6
chr1	19229148	19229742	chr1	19412351	19414205	11.65
chr1	19229148	19229742	chr1	19417365	19419857	8.68
chr1	19229148	19229742	chr1	19420603	19421004	5.75
chr1	19229148	19229742	chr1	19423680	19424110	5.71
chr1	19229148	19229742	chr1	19424110	19425238	5.71
chr1	19229148	19229742	chr1	19427022	19427879	8.87
chr1	19229148	19229742	chr1	19432147	19432606	5.82
chr1	19229148	19229742	chr1	19435263	19436079	8.95
chr1	19229148	19229742	chr1	19446158	19446478	5.84
chr1	19229148	19229742	chr1	19446757	19447213	9.1
chr1	19229148	19229742	chr1	19483557	19484170	6.08
chr1	19229148	19229742	chr1	19536505	19536923	6.22
chr1	19229148	19229742	chr1	19541745	19542240	6.22
chr1	19229148	19229742	chr1	19677905	19678171	6.41
chr1	19281991	19282221	chr1	19409315	19410092	6.41
chr1	19281991	19282221	chr1	19420075	19420481	6.47
chr1	19282242	19283736	chr1	19214916	19216992	5
chr1	19282242	19283736	chr1	19229148	19229742	6.98
chr1	19282242	19283736	chr1	19407549	19408618	6.01
chr1	19282242	19283736	chr1	19477623	19478046	6.57
chr1	19536923	19537204	chr1	19267742	19268223	7.1
chr1	19536923	19537204	chr1	19471133	19471304	5.06
chr1	19536923	19537204	chr1	19557799	19558178	5.25
chr1	19536923	19537204	chr1	19577691	19578841	8.89
chr1	19577691	19578841	chr1	19027557	19028110	5.03
chr1	19577691	19578841	chr1	19400178	19400556	6.57
chr1	19577691	19578841	chr1	19408625	19409034	6.47
chr1	19577691	19578841	chr1	19452250	19452546	5.87
chr1	19577691	19578841	chr1	19462429	19462874	7.72
chr1	19577691	19578841	chr1	19467016	19467724	5.61
chr1	19577691	19578841	chr1	19475480	19476078	5.45
chr1	19577691	19578841	chr1	19500769	19502351	6.7
chr1	19577691	19578841	chr1	19506921	19507650	8.08
chr1	19577691	19578841	chr1	19508078	19508821	6.45
chr1	19577691	19578841	chr1	19526416	19526993	5.54
chr1	19577691	19578841	chr1	19535057	19535828	5.25
chr1	19577691	19578841	chr1	19582273	19582786	8.23
chr1	19577691	19578841	chr1	19668902	19669249	14.6
chr1	19577691	19578841	chr1	19693999	19694376	5.85
chr1	19577691	19578841	chr1	19802594	19803018	7.1
chr1	19577691	19578841	chr1	19923407	19924146	7.71
chr1	19577691	19578841	chr1	19962569	19963170	13.68
chr1	19577691	19578841	chr1	19976532	19977098	5.06
chr1	19577691	19578841	chr1	19977968	19978924	5.01
chr1	19577691	19578841	chr1	19980885	19981649	7.85
chr1	19577691	19578841	chr1	19987357	19987913	5.02
chr1	19577691	19578841	chr1	20031256	20031720	5.04
chr1	19577691	19578841	chr1	20076918	20077147	5.05
chr1	19577691	19578841	chr1	20105208	20106591	5.04
chr1	19638841	19640309	chr1	19251899	19252164	6.76
chr1	19638841	19640309	chr1	19468213	19468561	5.93
chr1	19638841	19640309	chr1	19475480	19476078	5.87
chr1	19638841	19640309	chr1	19490706	19491363	5.74
chr1	19638841	19640309	chr1	19579248	19580643	6.71
chr1	19638841	19640309	chr1	19663861	19664141	8.29
chr1	19638841	19640309	chr1	19922996	19923407	6.55
chr1	19638841	19640309	chr1	19959844	19960174	6.69
chr1	19638841	19640309	chr1	19975348	19975752	6.68
chr1	19638841	19640309	chr1	20279184	20279843	6.8
chr1	19810794	19811276	chr1	19700106	19700929	5.95
chr1	19810794	19811276	chr1	19733205	19734070	5.5
chr1	19810794	19811276	chr1	19759634	19760115	7.29
chr1	19810794	19811276	chr1	19922996	19923407	5.99
chr1	19810794	19811276	chr1	19924833	19925047	9.15
chr1	19810794	19811276	chr1	19938993	19939451	6.23
chr1	19923407	19924146	chr1	19577691	19578841	10.1
chr1	19923407	19924146	chr1	19643264	19643601	6.44
chr1	19923407	19924146	chr1	19673758	19676196	6.32
chr1	19923407	19924146	chr1	19712099	19713316	6.19
chr1	19923407	19924146	chr1	19739015	19739660	5.96
chr1	19923407	19924146	chr1	19763507	19764481	5.89
chr1	19923407	19924146	chr1	19781902	19782471	5.59
chr1	19923407	19924146	chr1	19798465	19798819	5.52
chr1	19923407	19924146	chr1	19814174	19814380	10.76
chr1	19923407	19924146	chr1	19824596	19825185	5.16
chr1	19923407	19924146	chr1	19825639	19826352	5.05
chr1	20125156	20127074	chr1	19637117	19638302	5.12
chr1	20125156	20127074	chr1	19758526	19758713	5.03
chr1	20125156	20127074	chr1	19798465	19798819	5.06
chr1	20125156	20127074	chr1	19991243	19991662	6.12
chr1	20125156	20127074	chr1	20088466	20088769	6.15
chr1	20125156	20127074	chr1	20208484	20209424	5.12
chr1	20125156	20127074	chr1	20478781	20480016	5
chr1	20125156	20127074	chr1	20519664	20520088	5.06
chr1	20125156	20127074	chr1	20668172	20669096	5.09
chr1	20125156	20127074	chr1	20802529	20802887	5.05
chr1	20125156	20127074	chr1	20820308	20821084	5.06
chr1	20141219	20142093	chr1	20077147	20077867	5.09
chr1	20141219	20142093	chr1	20515144	20515538	7.38
chr1	20250124	20250604	chr1	20101108	20101343	5.33
chr1	20250124	20250604	chr1	20435823	20436410	5.63
chr1	20250124	20250604	chr1	20516981	20517339	6.05
chr1	20250124	20250604	chr1	20539033	20540761	6.13
chr1	20250124	20250604	chr1	20639464	20640158	6.34
chr1	20250124	20250604	chr1	20652559	20652798	6.35
chr1	20250124	20250604	chr1	20665397	20665811	6.36
chr1	20250124	20250604	chr1	20685383	20686010	6.38
chr1	20250124	20250604	chr1	20688419	20690424	6.38
chr1	20250124	20250604	chr1	20724103	20724336	6.39
chr1	20250124	20250604	chr1	20796620	20797127	6.38
chr1	20465342	20466155	chr1	20714122	20714515	6.41
chr1	20465342	20466155	chr1	21892181	21892840	5.77
chr1	20512663	20513089	chr1	19385414	19386297	5.58
chr1	20512663	20513089	chr1	20108377	20108931	6.17
chr1	20512663	20513089	chr1	20184622	20185309	6.14
chr1	20512663	20513089	chr1	20230801	20231505	5.92
chr1	20512663	20513089	chr1	20239133	20239595	5.89
chr1	20512663	20513089	chr1	20243647	20243883	5.87
chr1	20512663	20513089	chr1	20250604	20251517	5.85
chr1	20512663	20513089	chr1	20281249	20281678	5.71
chr1	20512663	20513089	chr1	20295626	20295974	5.7
chr1	20512663	20513089	chr1	20309448	20309965	8.52
chr1	20512663	20513089	chr1	20383443	20384630	5.04
chr1	20512663	20513089	chr1	20504937	20508829	6.25
chr1	20512663	20513089	chr1	20677413	20677634	5.35
chr1	20512663	20513089	chr1	20686092	20687077	5.42
chr1	20512663	20513089	chr1	20693492	20693952	5.41
chr1	20512663	20513089	chr1	20765766	20766045	5.81
chr1	20617429	20619462	chr1	20405376	20406721	6.83
chr1	20617429	20619462	chr1	20539033	20540761	5.39
chr1	20833954	20835418	chr1	20450507	20451493	6.67
chr1	20833954	20835418	chr1	20551327	20551858	6.45
chr1	20833954	20835418	chr1	20577536	20578174	6.35
chr1	20833954	20835418	chr1	20717846	20718419	5.31
chr1	20833954	20835418	chr1	20930012	20930681	5.11
chr1	20833954	20835418	chr1	21007021	21007570	5.87
chr1	20914552	20915293	chr1	20772756	20773099	6.22
chr1	20914552	20915293	chr1	20895805	20896782	5.02
chr1	20914552	20915293	chr1	20935351	20935630	5.21
chr1	20914552	20915293	chr1	20977454	20978382	5.05
chr1	20914552	20915293	chr1	20987944	20988361	5.18
chr1	20915293	20916863	chr1	19797313	19797958	6.87
chr1	20915293	20916863	chr1	20837090	20837903	5.4
chr1	20915293	20916863	chr1	20845629	20846252	5.29
chr1	20915293	20916863	chr1	20849746	20850603	5.13
chr1	20915293	20916863	chr1	20935141	20935351	5.18
chr1	20915293	20916863	chr1	20945395	20946116	6.06
chr1	20915293	20916863	chr1	20981742	20982775	7.85
chr1	20915293	20916863	chr1	21001205	21001419	5.53
chr1	20915293	20916863	chr1	21059610	21060153	6.41
chr1	20959145	20960422	chr1	20515603	20516049	7.31
chr1	20959145	20960422	chr1	20837090	20837903	5.94
chr1	20959145	20960422	chr1	20849055	20849362	5.85
chr1	20959145	20960422	chr1	20877631	20879757	5.34
chr1	20986981	20987944	chr1	20853083	20853277	6.12
chr1	20986981	20987944	chr1	20918753	20919241	5.1
chr1	20986981	20987944	chr1	21053512	21053942	5.11
chr1	20986981	20987944	chr1	21058641	21059077	5.1
chr1	21043999	21044464	chr1	20857484	20858325	5.85
chr1	21043999	21044464	chr1	21227972	21228620	5.83
chr1	21043999	21044464	chr1	21701796	21702076	6.53
chr1	21044807	21045060	chr1	21167112	21167416	5.48
chr1	21044807	21045060	chr1	21524245	21524693	6.83
chr1	21044807	21045060	chr1	21527891	21528139	6.78
chr1	21058641	21059077	chr1	21251293	21251810	5.53
chr1	21058641	21059077	chr1	21328765	21329593	5.86
chr1	21058641	21059077	chr1	21426129	21426730	6.2
chr1	21058641	21059077	chr1	21503251	21503558	6.19
chr1	21058641	21059077	chr1	21507946	21508106	6.18
chr1	21058641	21059077	chr1	21563326	21563737	6.29
chr1	21059201	21059610	chr1	20899001	20899924	5.06
chr1	21059201	21059610	chr1	20980684	20981187	6.21
chr1	21059201	21059610	chr1	21053512	21053942	5.03
chr1	21059201	21059610	chr1	21068912	21069291	5.32
chr1	21059201	21059610	chr1	21071927	21072592	8.41
chr1	21059201	21059610	chr1	21100093	21100507	6.67
chr1	21059201	21059610	chr1	21112663	21115225	5.45
chr1	21059201	21059610	chr1	21360698	21361298	5.79
chr1	21059201	21059610	chr1	21421485	21421911	5.93
chr1	21059201	21059610	chr1	21447476	21448044	5.96
chr1	21059201	21059610	chr1	21472499	21473201	5.99
chr1	21059201	21059610	chr1	21484732	21485416	9.55
chr1	21059201	21059610	chr1	21489356	21489631	6.06
chr1	21059201	21059610	chr1	21527891	21528139	6.02
chr1	21059201	21059610	chr1	21557117	21557391	9.57
chr1	21059201	21059610	chr1	21585997	21586806	6.01
chr1	21059201	21059610	chr1	21587811	21588538	6.01
chr1	21059201	21059610	chr1	21592008	21592400	6.01
chr1	21059201	21059610	chr1	21671341	21673309	5.99
chr1	21059201	21059610	chr1	21711543	21712535	5.94
chr1	21059201	21059610	chr1	21935062	21935391	5.68
chr1	21111644	21112663	chr1	21036871	21037670	5.36
chr1	21111644	21112663	chr1	21186790	21186983	5.25
chr1	21111644	21112663	chr1	21198124	21198581	5.53
chr1	21111644	21112663	chr1	21309634	21310017	6.67
chr1	21112663	21115225	chr1	21059201	21059610	5.64
chr1	21112663	21115225	chr1	21182659	21182901	6.12
chr1	21112663	21115225	chr1	21255132	21256018	5.16
chr1	21112663	21115225	chr1	21274421	21274923	5.21
chr1	21112663	21115225	chr1	21278089	21278561	5.33
chr1	21112663	21115225	chr1	21299079	21299845	5.4
chr1	21112663	21115225	chr1	21345617	21345958	5.67
chr1	21112663	21115225	chr1	21403630	21403805	5.9
chr1	21112663	21115225	chr1	21449832	21450094	6.02
chr1	21112663	21115225	chr1	21527213	21527640	6.13
chr1	21112663	21115225	chr1	21541535	21541929	6.27
chr1	21112663	21115225	chr1	21661819	21662785	6.15
chr1	21500260	21502055	chr1	21261472	21262806	5.87
chr1	21500260	21502055	chr1	21290878	21292177	8.76
chr1	21500260	21502055	chr1	21348287	21349348	5.36
chr1	21500260	21502055	chr1	21476011	21476939	5.77
chr1	21503251	21503558	chr1	21058641	21059077	7.01
chr1	21503251	21503558	chr1	21180668	21180963	6.94
chr1	21503251	21503558	chr1	21222840	21224095	6.82
chr1	21503251	21503558	chr1	21328765	21329593	6.25
chr1	21503251	21503558	chr1	21391994	21392604	5.67
chr1	21606017	21606455	chr1	21580758	21581251	5.47
chr1	21606017	21606455	chr1	21635042	21635579	7.8
chr1	21606017	21606455	chr1	21636669	21637275	5.79
chr1	21606017	21606455	chr1	21661819	21662785	7.11
chr1	21606017	21606455	chr1	21695172	21695699	5.35
chr1	21606017	21606455	chr1	21711543	21712535	5.61
chr1	21613970	21615741	chr1	21564398	21565262	5.11
chr1	21613970	21615741	chr1	21601263	21601864	5.06
chr1	21613970	21615741	chr1	21668369	21669242	5.23
chr1	21613970	21615741	chr1	21681864	21682093	5.57
chr1	21613970	21615741	chr1	21922135	21923589	7.75
chr1	21613970	21615741	chr1	22678762	22679507	7.3
chr1	21615741	21616998	chr1	21648467	21649145	8.52
chr1	21615741	21616998	chr1	21682093	21682341	5.1
chr1	21834609	21836872	chr1	20179314	20179694	5.23
chr1	21834609	21836872	chr1	21169570	21169785	6.43
chr1	21834609	21836872	chr1	21417045	21417315	6.59
chr1	21834609	21836872	chr1	21623219	21623950	5.92
chr1	21834609	21836872	chr1	21711244	21711523	5.2
chr1	21834609	21836872	chr1	21884491	21885659	5.88
chr1	21834609	21836872	chr1	21904498	21905202	6.72
chr1	21834609	21836872	chr1	21953777	21953972	5.12
chr1	21834609	21836872	chr1	21970995	21971169	5.32
chr1	21834609	21836872	chr1	21979715	21981102	5.41
chr1	21976899	21978694	chr1	22128916	22129475	6.08
chr1	21994492	21995132	chr1	21665248	21665619	6.1
chr1	21994492	21995132	chr1	22240514	22241003	5.83
chr1	22108920	22110609	chr1	22003135	22003463	8.86
chr1	22108920	22110609	chr1	22013531	22014330	5.6
chr1	22108920	22110609	chr1	22030661	22030827	5.25
chr1	22108920	22110609	chr1	22041184	22041542	5.12
chr1	22108920	22110609	chr1	22138797	22139217	13.99
chr1	22138797	22139217	chr1	21831210	21831531	6.16
chr1	22138797	22139217	chr1	21996856	21997137	5.24
chr1	22138797	22139217	chr1	21997960	21998957	8.09
chr1	22138797	22139217	chr1	22004328	22004645	5.17
chr1	22138797	22139217	chr1	22018007	22018703	5.01
chr1	22138797	22139217	chr1	22022708	22023321	5.01
chr1	22138797	22139217	chr1	22049789	22050823	6.98
chr1	22138797	22139217	chr1	22077863	22078137	6.15
chr1	22138797	22139217	chr1	22102595	22103223	5.18
chr1	22138797	22139217	chr1	22108920	22110609	11.38
chr1	22138797	22139217	chr1	22118478	22118866	5.37
chr1	22138797	22139217	chr1	22131896	22132378	5.41
chr1	22138797	22139217	chr1	22140602	22140813	6.46
chr1	22138797	22139217	chr1	22141514	22142047	5.98
chr1	22138797	22139217	chr1	22245695	22246178	7.54
chr1	22138797	22139217	chr1	22258214	22258910	10.33
chr1	22138797	22139217	chr1	22274486	22274956	5.27
chr1	22138797	22139217	chr1	22275409	22275795	7.94
chr1	22138797	22139217	chr1	22279541	22279934	5.23
chr1	22138797	22139217	chr1	22378890	22379337	5.87
chr1	22378890	22379337	chr1	22138797	22139217	5.79
chr1	22378890	22379337	chr1	22240514	22241003	5.12
chr1	22378890	22379337	chr1	22241621	22242319	5.21
chr1	22378890	22379337	chr1	22247856	22248419	5.14
chr1	22378890	22379337	chr1	22612044	22612711	5.8
chr1	22378890	22379337	chr1	22669887	22670523	6.09
chr1	22378890	22379337	chr1	22778089	22779103	6.26
chr1	22378890	22379337	chr15	44150061	44150367	7.23
chr1	22470877	22471432	chr1	21856368	21856690	6.09
chr1	22470877	22471432	chr1	22413718	22415143	5.81
chr1	22470877	22471432	chr1	22624442	22625108	5.13
chr1	22470877	22471432	chr1	22672774	22673443	5.49
chr1	22470877	22471432	chr1	22715469	22715777	5.71
chr1	22470877	22471432	chr1	22725161	22726354	5.88
chr1	22470877	22471432	chr1	22736097	22737172	5.89
chr1	22470877	22471432	chr1	22767215	22768039	5.9
chr1	22470877	22471432	chr1	22951448	22954613	6.14
chr1	22470877	22471432	chr1	22958138	22959185	6.14
chr1	22470877	22471432	chr1	23017084	23017499	6.22
chr1	22470877	22471432	chr1	23236223	23236593	6
chr1	22779192	22779648	chr1	22533003	22533243	7.06
chr1	22779192	22779648	chr1	22817784	22818228	5.91
chr1	22779192	22779648	chr1	22882518	22883443	5.23
chr1	22970162	22970618	chr1	22389407	22390078	6.13
chr1	22970162	22970618	chr1	22432298	22433154	6.24
chr1	22970162	22970618	chr1	22451829	22452402	6.25
chr1	22970162	22970618	chr1	22544203	22544497	6.14
chr1	22970162	22970618	chr1	22633788	22634308	6.11
chr1	22970162	22970618	chr1	22727857	22728515	5.72
chr1	22970162	22970618	chr1	22733309	22733500	5.69
chr1	22970162	22970618	chr1	22736097	22737172	5.77
chr1	22970162	22970618	chr1	22744454	22745012	5.7
chr1	22970162	22970618	chr1	22746170	22746384	5.63
chr1	22970162	22970618	chr1	22749834	22750328	5.61
chr1	22970162	22970618	chr1	22751024	22751619	5.6
chr1	22970162	22970618	chr1	22771630	22771989	5.48
chr1	22970162	22970618	chr1	22774045	22774728	5.47
chr1	22970162	22970618	chr1	22784736	22785854	5.39
chr1	22970162	22970618	chr1	22978932	22979240	5.36
chr1	22970162	22970618	chr1	23143553	23144273	5.31
chr1	22970162	22970618	chr1	23274751	23274986	5.94
chr1	22970162	22970618	chr1	23298989	23299508	6
chr1	22970162	22970618	chr1	23857489	23857787	5.82
chr1	22978932	22979240	chr1	22432298	22433154	5.77
chr1	22978932	22979240	chr1	22676064	22676804	5.48
chr1	22978932	22979240	chr1	22723649	22724423	5.32
chr1	22978932	22979240	chr1	22781506	22782574	5.08
chr1	22978932	22979240	chr1	22783027	22783505	5.11
chr1	22978932	22979240	chr1	23226398	23226738	5.28
chr1	23521089	23521370	chr1	23390620	23391602	8.53
chr1	23521089	23521370	chr1	23394869	23395335	5.54
chr1	23521089	23521370	chr1	23409331	23409707	5.42
chr1	23521089	23521370	chr1	23410968	23411191	5.34
chr1	23521089	23521370	chr1	23429960	23430736	5.11
chr1	23521089	23521370	chr1	23513968	23514382	5.22
chr1	23521089	23521370	chr1	23542921	23543190	8.02
chr1	23521089	23521370	chr1	23610396	23610747	5.03
chr1	23521089	23521370	chr1	23616619	23617812	5.2
chr1	23521089	23521370	chr1	23722926	23723699	6.25
chr1	23670818	23671428	chr1	23349215	23349721	6.42
chr1	23670818	23671428	chr1	23503225	23503622	5.75
chr1	23670818	23671428	chr1	23713584	23714193	7.69
chr1	23670818	23671428	chr1	23728784	23729490	8.7
chr1	23670818	23671428	chr1	23795487	23795989	5.33
chr1	23670818	23671428	chr1	23796080	23796811	5.28
chr1	23670818	23671428	chr1	24283102	24284229	6.61
chr1	23696126	23696493	chr1	23370049	23370271	6.34
chr1	23696126	23696493	chr1	23572612	23573093	5.28
chr1	23696126	23696493	chr1	23703397	23703883	5.83
chr1	23696126	23696493	chr1	23734138	23734518	5.4
chr1	23696126	23696493	chr1	23886282	23887888	5.78
chr1	23696126	23696493	chr1	23955503	23956457	6.24
chr1	23751097	23751379	chr1	23262862	23263718	7.07
chr1	23751097	23751379	chr1	23650144	23650582	5.41
chr1	23751097	23751379	chr1	23651584	23652124	5.45
chr1	23751097	23751379	chr1	23999292	24000321	6.65
chr1	23751379	23751719	chr1	23609865	23610396	5.86
chr1	23751379	23751719	chr1	23617812	23619016	5.85
chr1	23751379	23751719	chr1	23661649	23662042	5.22
chr1	23751379	23751719	chr1	23859149	23859724	5.41
chr1	23751379	23751719	chr1	23964019	23964290	6.41
chr1	23809396	23811351	chr1	23020124	23021082	6.03
chr1	23809396	23811351	chr1	23291564	23293006	6.22
chr1	23809396	23811351	chr1	23314116	23315049	6.21
chr1	23809396	23811351	chr1	23341150	23341574	6.21
chr1	23809396	23811351	chr1	23367192	23367681	6.2
chr1	23809396	23811351	chr1	23402808	23403133	6.17
chr1	23809396	23811351	chr1	23409331	23409707	6.22
chr1	23809396	23811351	chr1	23551489	23552278	5.89
chr1	23809396	23811351	chr1	23607440	23608451	5.61
chr1	23809396	23811351	chr1	23647674	23648077	5.27
chr1	23809396	23811351	chr1	23648967	23650126	8.2
chr1	23809396	23811351	chr1	23764436	23764822	5.39
chr1	23809396	23811351	chr1	23847186	23847941	8.38
chr1	23809396	23811351	chr1	23996231	23996517	5.45
chr1	23809396	23811351	chr1	24031310	24031620	5.66
chr1	23857489	23857787	chr1	22970162	22970618	5.7
chr1	23857489	23857787	chr1	23749005	23750264	6.93
chr1	23857489	23857787	chr1	23764165	23764436	6.7
chr1	23857489	23857787	chr1	23811511	23812271	6.91
chr1	23857489	23857787	chr1	24117277	24118102	5.68
chr1	23886282	23887888	chr1	23079894	23080232	5.66
chr1	23886282	23887888	chr1	23281225	23282508	5.87
chr1	23886282	23887888	chr1	23412370	23412974	5.91
chr1	23886282	23887888	chr1	23427131	23427676	5.97
chr1	23886282	23887888	chr1	23536674	23537805	5.86
chr1	23886282	23887888	chr1	23545494	23545910	5.79
chr1	23886282	23887888	chr1	23547673	23548320	5.84
chr1	23886282	23887888	chr1	23687699	23688662	5.34
chr1	23886282	23887888	chr1	23696126	23696493	5.21
chr1	23886282	23887888	chr1	23696493	23696740	5.21
chr1	23886282	23887888	chr1	23874992	23876078	5.55
chr1	23886282	23887888	chr1	23882327	23883194	6.4
chr1	23886282	23887888	chr1	23888167	23888921	5.03
chr1	23886282	23887888	chr1	23894359	23895239	5.69
chr1	23886282	23887888	chr1	23903357	23904037	8.03
chr1	23886282	23887888	chr1	23909292	23909924	6.41
chr1	23886282	23887888	chr1	23919561	23920790	5.99
chr1	23886282	23887888	chr1	23932972	23933413	6.7
chr1	23886282	23887888	chr1	23960735	23962086	6.09
chr1	23886282	23887888	chr1	23964910	23966113	6.07
chr1	23886282	23887888	chr1	23985506	23986382	6.57
chr1	23886282	23887888	chr1	24069419	24071007	5.15
chr1	23886282	23887888	chr1	24073345	24074248	5.23
chr1	23886282	23887888	chr1	24084827	24085490	5.24
chr1	23886282	23887888	chr1	24398189	24398469	6
chr1	24018121	24018844	chr1	23354153	23354708	7.25
chr1	24018121	24018844	chr1	23670818	23671428	6.79
chr1	24018121	24018844	chr1	23759388	23760494	6.55
chr1	24018121	24018844	chr1	23801046	23801709	6.3
chr1	24018121	24018844	chr1	23871610	23871880	7.49
chr1	24018121	24018844	chr1	23880060	23880704	5.4
chr1	24018121	24018844	chr1	23880862	23881142	5.39
chr1	24018121	24018844	chr1	23891245	23891618	7.1
chr1	24018121	24018844	chr1	23904339	23904851	5.08
chr1	24018121	24018844	chr1	24068001	24068870	7.1
chr1	24018121	24018844	chr1	24069419	24071007	8.56
chr1	24069419	24071007	chr1	23886282	23887888	6.38
chr1	24104297	24104609	chr1	23690969	23691526	7.19
chr1	24104297	24104609	chr1	24128645	24129303	5.23
chr1	24104297	24104609	chr1	24193356	24195149	5.31
chr1	24104297	24104609	chr1	24204878	24205322	5.53
chr1	24104297	24104609	chr1	24229638	24230620	5.86
chr1	24117277	24118102	chr1	23857489	23857787	7
chr1	24117277	24118102	chr1	24022206	24022842	5.7
chr1	24117277	24118102	chr1	24130664	24131297	6.16
chr1	24117277	24118102	chr1	24191507	24191940	5.23
chr1	24305395	24306259	chr1	24127662	24128645	6.79
chr1	24438628	24438890	chr1	24151360	24152153	5.93
chr1	24438628	24438890	chr1	24240824	24240979	5.62
chr1	24438628	24438890	chr1	24251854	24252708	5.55
chr1	24438628	24438890	chr1	24273156	24274340	5.45
chr1	24438628	24438890	chr1	24304841	24305395	5.15
chr1	24438628	24438890	chr1	24378686	24379145	6.01
chr1	24438628	24438890	chr1	24456504	24457433	6.5
chr1	24438628	24438890	chr1	24644320	24644730	5.67
chr1	24438628	24438890	chr1	24683362	24684166	5.88
chr1	24438628	24438890	chr1	24689803	24690486	5.99
chr1	24469538	24469771	chr1	24666113	24666858	6.9
chr1	24469538	24469771	chr1	24734620	24735511	7.28
chr1	24470644	24470865	chr1	24443813	24444059	5.6
chr1	24470644	24470865	chr1	24452965	24453437	6.6
chr1	24470644	24470865	chr1	24643610	24644320	6.46
chr1	24514266	24514608	chr1	24356526	24356967	7.49
chr1	24514266	24514608	chr1	24411925	24412807	6.56
chr1	24514266	24514608	chr1	24579021	24579721	5.49
chr1	24514266	24514608	chr1	24689803	24690486	5.06
chr1	24514266	24514608	chr1	24697585	24698444	5.02
chr1	24514266	24514608	chr1	24698619	24698956	5.03
chr1	24514266	24514608	chr1	24704275	24704758	7.78
chr1	24514266	24514608	chr1	24707647	24708248	5.18
chr1	24514266	24514608	chr1	24715257	24715475	5.14
chr1	24514266	24514608	chr1	24715751	24716556	5.23
chr1	24514266	24514608	chr1	24717523	24718711	5.21
chr1	24514266	24514608	chr1	24718711	24719116	5.16
chr1	24514266	24514608	chr1	24721134	24722144	5.24
chr1	24514266	24514608	chr1	24724765	24725342	10.79
chr1	24514266	24514608	chr1	24727502	24727976	8.09
chr1	24514266	24514608	chr1	24728246	24728780	5.27
chr1	24514266	24514608	chr1	24732633	24733820	8.14
chr1	24514266	24514608	chr1	24737528	24737955	5.37
chr1	24514266	24514608	chr1	24770356	24771016	5.51
chr1	24514266	24514608	chr1	24771317	24771970	8.34
chr1	24514266	24514608	chr1	24783611	24784155	5.46
chr1	24514266	24514608	chr1	24898737	24899355	5.79
chr1	24514266	24514608	chr1	24909028	24909306	5.74
chr1	24514266	24514608	chr1	24946450	24947693	5.77
chr1	24514266	24514608	chr1	24947711	24948218	5.83
chr1	24514266	24514608	chr1	24957792	24958480	5.84
chr1	24514266	24514608	chr1	25407319	25408067	5.43
chr1	24739359	24739804	chr1	24874763	24874940	6
chr1	24828267	24829068	chr1	24127662	24128645	6.99
chr1	24828267	24829068	chr1	24673907	24674284	6.07
chr1	24828267	24829068	chr1	24691211	24691778	5.96
chr1	24828267	24829068	chr1	24732633	24733820	5.42
chr1	24828267	24829068	chr1	24769371	24770122	7.08
chr1	24828267	24829068	chr1	25146679	25147132	6.92
chr1	24828267	24829068	chr19	5146863	5147162	5.87
chr1	24832978	24833713	chr1	24573369	24573902	6.12
chr1	24832978	24833713	chr1	24575407	24576092	6.17
chr1	24832978	24833713	chr1	25223501	25224236	6.44
chr1	24832978	24833713	chr1	25481050	25481566	6.42
chr1	24833713	24834341	chr1	24762409	24763518	6.68
chr1	24833713	24834341	chr1	25253908	25254445	6.49
chr1	24882143	24882518	chr1	24862970	24863448	5.9
chr1	24882143	24882518	chr19	40802772	40803386	5.87
chr1	24968889	24969796	chr1	25053964	25054220	8.23
chr1	24968889	24969796	chr1	25104981	25105737	6.1
chr1	24968889	24969796	chr1	25119431	25120192	6.35
chr1	24968889	24969796	chr1	25147155	25147627	6.58
chr1	24968889	24969796	chr1	25183167	25183412	6.78
chr1	25255774	25257486	chr1	24605118	24605714	7.38
chr1	25255774	25257486	chr1	25264971	25265358	5.23
chr1	25255774	25257486	chr1	25317754	25318410	5.02
chr1	25255774	25257486	chr1	25408861	25409388	9.76
chr1	25255774	25257486	chr1	25429503	25430021	6.58
chr1	25665219	25665910	chr1	25025316	25025721	7.31
chr1	25665219	25665910	chr1	25574182	25574762	5.51
chr1	25665219	25665910	chr1	25686791	25687000	5.27
chr1	25665219	25665910	chr1	25811854	25813255	6.26
chr1	25665219	25665910	chr1	25869489	25869771	6.72
chr1	25665219	25665910	chr1	25869771	25870222	6.72
chr1	25869489	25869771	chr1	25575440	25575892	6.38
chr1	25869489	25869771	chr1	25665219	25665910	6
chr1	25869489	25869771	chr1	25846948	25847461	6.13
chr1	25869489	25869771	chr1	26085610	26086500	6.05
chr1	25869489	25869771	chr1	26121382	26121753	6.22
chr1	25869489	25869771	chr1	26144927	26145255	6.31
chr1	25869489	25869771	chr1	26147314	26148814	6.42
chr1	26145425	26146213	chr1	25488325	25488866	6.76
chr1	26145425	26146213	chr1	25759890	25760176	6.74
chr1	26145425	26146213	chr1	25770247	25770519	6.72
chr1	26145425	26146213	chr1	26184692	26185935	5.8
chr1	26146413	26147190	chr1	25830679	25830919	7.46
chr1	26146413	26147190	chr1	26048899	26049299	5.94
chr1	26186290	26186501	chr1	24066492	24066788	5.22
chr1	26186290	26186501	chr1	26007192	26007488	6.27
chr1	26186290	26186501	chr1	26039476	26040253	5.93
chr1	26186290	26186501	chr1	26172325	26172687	5.56
chr1	26186290	26186501	chr1	26197351	26197889	5.14
chr1	26186290	26186501	chr1	26283120	26283465	5.38
chr1	26186290	26186501	chr1	26306355	26306711	5.64
chr1	26186290	26186501	chr1	26728097	26728546	7.03
chr1	26186290	26186501	chr1	27709287	27709768	5.88
chr1	26197972	26198397	chr1	26147314	26148814	5.59
chr1	26197972	26198397	chr1	26340364	26340696	5.06
chr1	26197972	26198397	chr1	26356406	26356849	7.97
chr1	26197972	26198397	chr1	26367633	26368029	5.3
chr1	26324086	26325017	chr1	25945914	25946439	6.63
chr1	26324086	26325017	chr1	26164772	26165570	5.72
chr1	26324086	26325017	chr1	26184692	26185935	5.55
chr1	26324086	26325017	chr1	26186501	26187158	8.52
chr1	26324086	26325017	chr1	26188830	26189304	5.49
chr1	26324086	26325017	chr1	26201432	26202756	5.35
chr1	26324086	26325017	chr1	26216797	26217252	5.15
chr1	26324086	26325017	chr1	26217252	26217600	5.21
chr1	26324086	26325017	chr1	26220270	26220708	5.1
chr1	26324086	26325017	chr1	26224224	26225427	7.8
chr1	26324086	26325017	chr1	26226106	26227371	5.01
chr1	26324086	26325017	chr1	26230580	26231825	5.05
chr1	26324086	26325017	chr1	26704133	26704965	6.63
chr1	26347299	26348252	chr1	26326816	26327628	5.03
chr1	26347299	26348252	chr1	26471902	26472097	5.89
chr1	26347299	26348252	chr1	26656690	26657268	7.03
chr1	26371253	26371501	chr1	26547997	26548207	6.53
chr1	26371253	26371501	chr8	129972799	129973329	5.97
chr1	26373181	26374574	chr1	24764676	24765023	5.1
chr1	26373181	26374574	chr1	26089157	26089535	6.06
chr1	26373181	26374574	chr1	26418298	26418792	5.43
chr1	26373181	26374574	chr1	26455382	26455614	6.75
chr1	26373181	26374574	chr1	26486223	26486648	7.5
chr1	26373181	26374574	chr1	26560150	26560502	8.57
chr1	26373181	26374574	chr1	26562301	26562563	5.6
chr1	26373181	26374574	chr1	26606115	26606349	5.87
chr1	26373181	26374574	chr1	26609080	26609402	5.87
chr1	26373181	26374574	chr1	26688285	26689509	6.24
chr1	26394157	26394576	chr1	26103653	26104268	7.07
chr1	26394157	26394576	chr1	26292877	26293299	5.59
chr1	26394157	26394576	chr1	26486223	26486648	5.46
chr1	26437660	26438902	chr1	26465709	26466397	6.15
chr1	26437660	26438902	chr1	26606115	26606349	6.66
chr1	26485440	26486223	chr1	26349476	26350149	6.04
chr1	26485440	26486223	chr1	26350568	26351027	9.06
chr1	26485440	26486223	chr1	26358886	26359369	5.95
chr1	26485440	26486223	chr1	26366480	26366803	5.75
chr1	26485440	26486223	chr1	26368207	26368572	5.73
chr1	26485440	26486223	chr1	26373181	26374574	5.62
chr1	26485440	26486223	chr1	26595936	26596489	5.66
chr1	26485440	26486223	chr1	26605495	26605854	5.76
chr1	26485440	26486223	chr1	26633498	26634039	6.09
chr1	26485440	26486223	chr1	26646635	26647351	6.28
chr1	26485440	26486223	chr1	26740558	26740932	6.76
chr1	26485440	26486223	chr6	35662386	35663004	5.01
chr1	26486223	26486648	chr1	26212316	26212487	6.83
chr1	26486223	26486648	chr1	26366480	26366803	5.76
chr1	26486223	26486648	chr1	26373181	26374574	8.58
chr1	26486223	26486648	chr1	26394157	26394576	5.37
chr1	26486223	26486648	chr1	26431552	26431974	7.08
chr1	26486223	26486648	chr1	26590342	26590701	5.55
chr1	26496590	26496815	chr1	26645270	26645576	6.51
chr1	26516828	26517452	chr1	26377400	26378427	5.7
chr1	26516828	26517452	chr1	26409772	26410217	5.31
chr1	26516828	26517452	chr1	26561208	26561643	6.14
chr1	26516828	26517452	chr1	26606115	26606349	5.05
chr1	26516828	26517452	chr1	26633498	26634039	5.46
chr1	26516828	26517452	chr1	26657731	26658103	8.72
chr1	26516828	26517452	chr1	26659235	26659833	5.73
chr1	26516828	26517452	chr1	26676544	26676980	5.89
chr1	26516828	26517452	chr1	26676980	26678101	5.99
chr1	26516828	26517452	chr1	26678109	26679696	5.93
chr1	26560502	26561208	chr1	26422412	26423421	6.27
chr1	26560502	26561208	chr1	26439231	26439523	6.08
chr1	26560502	26561208	chr1	26495165	26495816	5.2
chr1	26560502	26561208	chr1	26495816	26496399	5.08
chr1	26560502	26561208	chr1	26643683	26644270	5.52
chr1	26560502	26561208	chr1	26729848	26730208	6.62
chr1	26605854	26606115	chr1	26420620	26421467	6.42
chr1	26605854	26606115	chr1	26454639	26455005	6.1
chr1	26605854	26606115	chr1	26496399	26496590	5.56
chr1	26605854	26606115	chr1	26514633	26515736	5.28
chr1	26605854	26606115	chr1	26519372	26520384	5.2
chr1	26605854	26606115	chr1	26676980	26678101	5.01
chr1	26605854	26606115	chr1	26713321	26713581	5.54
chr1	26605854	26606115	chr1	26719006	26719517	5.62
chr1	26606115	26606349	chr1	26353550	26353911	6.23
chr1	26606115	26606349	chr1	26367110	26367633	6.17
chr1	26606115	26606349	chr1	26373181	26374574	6.09
chr1	26606115	26606349	chr1	26436690	26437030	5.8
chr1	26606115	26606349	chr1	26437660	26438902	5.68
chr1	26606115	26606349	chr1	26439043	26439231	8.74
chr1	26606115	26606349	chr1	26644497	26645179	5.45
chr1	26606115	26606349	chr1	26743761	26744373	8.47
chr1	26631555	26632911	chr1	26367110	26367633	7.06
chr1	26631555	26632911	chr1	26511043	26511409	6.03
chr1	26631555	26632911	chr1	26640689	26641106	5.31
chr1	26631555	26632911	chr1	26712087	26712769	5.46
chr1	26631555	26632911	chr1	26747676	26748208	5.96
chr1	26633498	26634039	chr1	26379807	26380153	6.24
chr1	26633498	26634039	chr1	26421467	26422237	6.12
chr1	26633498	26634039	chr1	26485440	26486223	5.57
chr1	26633498	26634039	chr1	26495816	26496399	5.41
chr1	26633498	26634039	chr1	26503003	26503194	5.38
chr1	26633498	26634039	chr1	26513203	26513648	5.26
chr1	26633498	26634039	chr1	26516828	26517452	5.17
chr1	26633498	26634039	chr1	26530213	26530755	5.09
chr1	26633498	26634039	chr1	26627866	26628632	5.44
chr1	26633498	26634039	chr1	26645270	26645576	5.77
chr1	26633498	26634039	chr1	26700089	26701024	6.71
chr1	26633498	26634039	chr1	26738621	26739073	5.08
chr1	26633498	26634039	chr1	26793735	26794346	5.67
chr1	26633498	26634039	chr14	103039798	103040191	5.69
chr1	26643683	26644270	chr1	26346372	26346738	6.73
chr1	26643683	26644270	chr1	26795350	26796051	5.98
chr1	26644497	26645179	chr1	26419801	26420581	6.75
chr1	26644497	26645179	chr1	26436690	26437030	6.71
chr1	26644497	26645179	chr1	26491993	26492659	6.23
chr1	26644497	26645179	chr1	26606115	26606349	6.42
chr1	26644497	26645179	chr1	26654760	26655020	5.29
chr1	26645270	26645576	chr1	26360483	26361037	6.55
chr1	26645270	26645576	chr1	26367110	26367633	6.53
chr1	26645270	26645576	chr1	26427400	26427654	6.26
chr1	26645270	26645576	chr1	26439523	26439757	6.19
chr1	26645270	26645576	chr1	26476845	26477089	5.99
chr1	26645270	26645576	chr1	26480252	26481068	5.95
chr1	26645270	26645576	chr1	26485440	26486223	5.86
chr1	26645270	26645576	chr1	26495165	26495816	5.82
chr1	26645270	26645576	chr1	26495816	26496399	5.71
chr1	26645270	26645576	chr1	26496590	26496815	5.77
chr1	26645270	26645576	chr1	26515736	26516605	5.55
chr1	26645270	26645576	chr1	26529795	26529961	5.39
chr1	26645270	26645576	chr1	26551670	26552113	5.07
chr1	26645270	26645576	chr1	26565048	26565906	7.59
chr1	26645270	26645576	chr1	26633498	26634039	6.24
chr1	26645270	26645576	chr1	26955732	26956338	6.63
chr1	26736557	26736993	chr1	26348521	26349476	7.6
chr1	26736557	26736993	chr1	27124978	27125726	7.63
chr1	26736993	26738610	chr1	26436690	26437030	7.1
chr1	26736993	26738610	chr1	26507888	26508390	6.76
chr1	26736993	26738610	chr1	26556228	26556388	6.47
chr1	26736993	26738610	chr1	26606373	26607020	5.93
chr1	26757562	26757936	chr1	26690035	26690293	5.06
chr1	26796876	26800204	chr1	26882592	26883506	5.24
chr1	26796876	26800204	chr1	27123900	27124120	6.94
chr1	26800204	26800648	chr1	28051310	28052392	6.69
chr1	26855885	26856521	chr1	27137676	27138286	6.96
chr1	26855885	26856521	chr1	27266269	27266744	7.13
chr1	26855885	26856521	chr1	28519396	28519782	5.84
chr1	26871905	26872401	chr1	26305246	26305691	6.09
chr1	26871905	26872401	chr1	26575811	26576382	5.78
chr1	26871905	26872401	chr1	26653446	26653601	5.47
chr1	26871905	26872401	chr1	26705623	26706086	7.84
chr1	26871905	26872401	chr1	26860494	26860948	5.74
chr1	26871905	26872401	chr1	26904570	26905075	6.13
chr1	26871905	26872401	chr1	27090916	27091464	5.47
chr1	26871905	26872401	chr1	27097920	27098848	5.5
chr1	26871905	26872401	chr1	27166121	27167002	9
chr1	26871905	26872401	chr1	27183719	27184428	5.82
chr1	26871905	26872401	chr1	27191907	27192261	5.84
chr1	26871905	26872401	chr1	27264011	27264207	6.03
chr1	26872469	26872926	chr1	24677696	24678675	5.06
chr1	26872469	26872926	chr1	26861189	26861545	5.04
chr1	26872469	26872926	chr1	26910012	26910343	5.81
chr1	26872469	26872926	chr1	27109213	27110060	6.52
chr1	26872469	26872926	chr1	27184814	27185244	6.71
chr1	26872469	26872926	chr1	27242133	27242654	6.82
chr1	27113946	27115252	chr1	26790722	26791392	6.53
chr1	27113946	27115252	chr1	26808821	26809442	6.49
chr1	27113946	27115252	chr1	26827824	26828583	6.33
chr1	27113946	27115252	chr1	26884857	26885727	9.44
chr1	27113946	27115252	chr1	26906314	26906545	5.98
chr1	27113946	27115252	chr1	26920168	26920344	5.9
chr1	27113946	27115252	chr1	26925929	26926648	9.05
chr1	27113946	27115252	chr1	26928754	26930704	9.06
chr1	27113946	27115252	chr1	26931331	26931784	5.91
chr1	27113946	27115252	chr1	26931826	26932095	12.01
chr1	27113946	27115252	chr1	26933414	26933950	5.93
chr1	27113946	27115252	chr1	26935928	26936241	5.79
chr1	27113946	27115252	chr1	26936563	26936773	5.84
chr1	27113946	27115252	chr1	26941104	26941748	8.79
chr1	27113946	27115252	chr1	26942805	26943224	8.77
chr1	27113946	27115252	chr1	26955182	26955732	5.63
chr1	27113946	27115252	chr1	26961905	26962949	5.67
chr1	27113946	27115252	chr1	26980983	26981498	5.38
chr1	27113946	27115252	chr1	27007836	27007988	5.05
chr1	27113946	27115252	chr1	27018152	27018636	5.03
chr1	27113946	27115252	chr1	27022891	27024768	7.39
chr1	27113946	27115252	chr1	27045540	27046208	6.74
chr1	27113946	27115252	chr1	27149653	27149916	5.28
chr1	27113946	27115252	chr1	27359549	27360073	6.27
chr1	27189332	27189721	chr1	26487123	26487623	7.61
chr1	27189332	27189721	chr1	26925929	26926648	7.38
chr1	27189332	27189721	chr1	27079616	27080013	6.14
chr1	27189332	27189721	chr1	27117561	27118629	8.5
chr1	27189332	27189721	chr1	27173806	27174093	5.09
chr1	27189332	27189721	chr1	27262029	27262395	5.5
chr1	27189721	27190249	chr1	26866449	26867170	7.37
chr1	27189721	27190249	chr1	27157961	27158687	6.24
chr1	27189721	27190249	chr1	27225610	27226949	13.41
chr1	27216543	27217979	chr1	27026482	27026926	6.84
chr1	27216543	27217979	chr1	27225610	27226949	15.58
chr1	27216543	27217979	chr1	27240439	27241234	7.67
chr1	27225610	27226949	chr1	26606373	26607020	5.4
chr1	27225610	27226949	chr1	26835624	26835895	5.49
chr1	27225610	27226949	chr1	26869874	26870366	5.44
chr1	27225610	27226949	chr1	26883506	26884383	5.42
chr1	27225610	27226949	chr1	26931826	26932095	5.3
chr1	27225610	27226949	chr1	26938119	26938789	5.34
chr1	27225610	27226949	chr1	26940557	26941087	5.39
chr1	27225610	27226949	chr1	26944757	26945387	5.38
chr1	27225610	27226949	chr1	26995793	26996487	5.05
chr1	27225610	27226949	chr1	27001168	27001606	5.12
chr1	27225610	27226949	chr1	27163297	27163516	5.09
chr1	27225610	27226949	chr1	27175659	27176341	6.3
chr1	27225610	27226949	chr1	27189721	27190249	8.44
chr1	27225610	27226949	chr1	27191421	27191907	7.04
chr1	27225610	27226949	chr1	27211249	27211937	5.67
chr1	27225610	27226949	chr1	27216543	27217979	8.17
chr1	27225610	27226949	chr1	27242133	27242654	5.7
chr1	27225610	27226949	chr1	27249186	27249755	7.06
chr1	27225610	27226949	chr1	27283115	27283521	5.02
chr1	27225610	27226949	chr1	27294082	27294502	5.34
chr1	27225610	27226949	chr1	27336168	27338661	6.39
chr1	27225610	27226949	chr1	27479940	27480220	7.98
chr1	27225610	27226949	chr1	27530137	27531064	5.33
chr1	27225610	27226949	chr1	27573291	27573611	5.48
chr1	27225610	27226949	chr1	27951640	27952228	5.33
chr1	27240439	27241234	chr1	27112182	27113946	5.65
chr1	27240439	27241234	chr1	27136989	27137676	5.32
chr1	27240439	27241234	chr1	27215660	27216543	5.01
chr1	27240439	27241234	chr1	27216543	27217979	6.58
chr1	27240439	27241234	chr1	27269947	27270265	5.33
chr1	27240439	27241234	chr1	27325359	27325674	5.02
chr1	27240439	27241234	chr1	27330193	27330780	5.1
chr1	27248324	27248659	chr1	27173806	27174093	8.2
chr1	27248324	27248659	chr1	27225610	27226949	5.49
chr1	27248324	27248659	chr1	27287229	27287472	6.74
chr1	27248324	27248659	chr1	27330193	27330780	11.36
chr1	27248324	27248659	chr1	27372939	27373376	6.16
chr1	27286414	27287229	chr1	26909159	26909701	6.55
chr1	27286414	27287229	chr1	27112182	27113946	5.72
chr1	27286414	27287229	chr1	27179407	27180554	5.01
chr1	27286414	27287229	chr1	27186011	27186438	7.67
chr1	27286414	27287229	chr1	27228899	27229152	6.42
chr1	27286414	27287229	chr1	27409680	27410199	5.22
chr1	27286414	27287229	chr1	27415985	27416140	5.29
chr1	27286414	27287229	chr1	27423053	27423381	5.37
chr1	27286414	27287229	chr1	27548500	27548753	6.2
chr1	27286414	27287229	chr1	27589733	27589884	9.75
chr1	27286414	27287229	chr1	27723485	27724015	6.55
chr1	27286414	27287229	chr1	28051310	28052392	6.23
chr1	27287229	27287472	chr1	27108138	27108694	5.4
chr1	27287229	27287472	chr1	27220559	27221792	6.2
chr1	27287229	27287472	chr1	27359549	27360073	6.44
chr1	27287229	27287472	chr1	27371877	27372247	6.79
chr1	27287229	27287472	chr1	27421797	27422329	5.01
chr1	27287229	27287472	chr1	27537387	27537830	5.81
chr1	27287229	27287472	chr1	27567814	27568296	5.98
chr1	27287229	27287472	chr1	27603864	27604026	6.03
chr1	27287229	27287472	chr1	27627176	27627607	6.14
chr1	27287229	27287472	chr1	27700817	27701292	6.2
chr1	27287229	27287472	chr1	27719079	27719641	6.2
chr1	27338661	27338904	chr1	27540437	27541143	6.72
chr1	27338661	27338904	chr1	27716890	27717210	7.4
chr1	27479940	27480220	chr1	27225610	27226949	10.01
chr1	27479940	27480220	chr1	27590163	27590556	5.46
chr1	27479940	27480220	chr1	27592516	27593289	5.5
chr1	27479940	27480220	chr1	27640860	27641423	9.33
chr1	27479940	27480220	chr1	27860826	27861403	6.92
chr1	27667548	27669507	chr1	27604165	27604395	6.8
chr1	27667548	27669507	chr1	27625096	27626272	5.91
chr1	27667548	27669507	chr1	27632790	27633914	7.44
chr1	27667548	27669507	chr1	27654609	27655051	5.11
chr1	27667548	27669507	chr1	27676576	27677077	6.59
chr1	27667548	27669507	chr1	27692721	27693157	6.49
chr1	27667548	27669507	chr1	27700817	27701292	5.36
chr1	27667548	27669507	chr1	27881215	27882051	6.17
chr1	27667548	27669507	chr1	27908102	27909384	6.31
chr1	27667548	27669507	chr1	27917859	27918109	6.35
chr1	27693371	27694202	chr1	27446179	27446855	6.23
chr1	27693371	27694202	chr1	27562421	27562732	5.41
chr1	27693371	27694202	chr1	27646402	27646971	6.06
chr1	27693371	27694202	chr1	27647636	27647998	6.07
chr1	27693371	27694202	chr1	27718780	27719079	6.29
chr1	27693371	27694202	chr1	27848552	27850027	5.65
chr1	27693371	27694202	chr1	27914394	27914776	6.16
chr1	27693371	27694202	chr1	27922779	27924904	6.15
chr1	27693371	27694202	chr1	27932459	27932906	6.2
chr1	27693371	27694202	chr1	27937137	27937600	6.22
chr1	27693371	27694202	chr1	28156958	28158460	6.61
chr1	27719079	27719641	chr1	27287229	27287472	7.41
chr1	27719079	27719641	chr1	27646402	27646971	5.3
chr1	27719079	27719641	chr1	27802523	27803245	5.55
chr1	27719079	27719641	chr1	27927640	27929381	6.78
chr1	27719079	27719641	chr1	27933303	27933714	6.87
chr1	27719079	27719641	chr1	27961201	27961817	6.9
chr1	27816206	27817459	chr1	27635983	27637435	5.19
chr1	27816206	27817459	chr1	27741210	27742121	8.34
chr1	27816206	27817459	chr1	27742905	27744403	6.1
chr1	27816206	27817459	chr1	27757250	27757530	11.8
chr1	27816206	27817459	chr1	27758601	27758788	7.47
chr1	27816206	27817459	chr1	27759719	27760941	5.45
chr1	27816206	27817459	chr1	27761155	27761696	5.5
chr1	27816206	27817459	chr1	27763798	27764062	5.46
chr1	27816206	27817459	chr1	27770831	27771789	5
chr1	27816206	27817459	chr1	27782020	27782610	7.8
chr1	27816206	27817459	chr1	27795969	27796229	6.31
chr1	27816206	27817459	chr1	27840023	27841038	5.12
chr1	27816206	27817459	chr1	27900278	27901735	6.41
chr1	27816206	27817459	chr1	27916311	27917859	6.84
chr1	27816206	27817459	chr1	27927640	27929381	9.38
chr1	27816206	27817459	chr1	27937137	27937600	7.1
chr1	27816206	27817459	chr1	27975185	27975541	7.69
chr1	27816206	27817459	chr1	27989612	27989860	5.13
chr1	27816206	27817459	chr1	27998389	27998744	5.21
chr1	27816206	27817459	chr1	28052392	28052971	5.41
chr1	27816206	27817459	chr1	28060135	28060835	5.61
chr1	27816206	27817459	chr1	28098739	28099426	8.81
chr1	27816206	27817459	chr1	28154608	28154955	5.85
chr1	27951640	27952228	chr1	27225610	27226949	7.17
chr1	27951640	27952228	chr1	28024641	28025049	5.32
chr1	27951640	27952228	chr1	28091910	28092448	6.25
chr1	27961201	27961817	chr1	27242945	27243397	6.32
chr1	27961201	27961817	chr1	27334119	27335331	6.41
chr1	27961201	27961817	chr1	27438212	27438496	6.55
chr1	27961201	27961817	chr1	27658322	27658921	9.61
chr1	27961201	27961817	chr1	27719079	27719641	6.03
chr1	27961201	27961817	chr1	27723485	27724015	6
chr1	27962092	27962466	chr1	27458189	27458676	6.24
chr1	27962092	27962466	chr1	27600733	27601287	6.09
[truncated: 112,714 more rows]
