# Supplementary material for: Mechanosensitive super-enhancers regulate genes linked to atherosclerosis in endothelial cells
Source: J Cell Biol. 2024 Jan 17;223(3):e202211125. doi: 10.1083/jcb.202211125 (PMC10794123; doi:10.1083/jcb.202211125)
Supplement: Table S2 — lists the mechanosensitive super-enhancers and the 34 refined super-enhancers. [file JCB_202211125_TableS2.xlsx]

## Sheet: Summary
Note: hg19 was used as reference genome for all listed tables
Table #	Description
Table S2a	Genomic location of 152 UF-enriched super-enhancers
Table S2b	Genomic location of 183 DF-enriched super-enhancers
Table S2c	Genomic location of 665 Core super-enhancers
Table S2d	Genomic location of the 10 refined UF-enriched super-enhancers with their resident CVD GWAS SNP(s) and their contacted promoters/genes that are annotated by PCHi-C
Table S2e	Genomic location of the 24 refined DF-enriched super-enhancers with their resident CVD GWAS SNP(s) and their contacted promoters/genes that are annotated by PCHi-C

## Sheet: Table S2a
# HOMER Differential Peaks
#
# Mode = Peaks enriched over background
# Differential peaks = 152
# Fraction of original peaks = 15.20%
# Original number of peaks = 1000
# Size of region used to count tags = given peak sizes (-fixed)
# Fold change cutoff = 1.20
# Poisson p-value cutoff = 1.00e-04
# strand = 2 (tags counted on 0=+strand, 1=-strand, 2=both strands)
# peak directory tagAdjust = 69
# background directory tagAdjust = 67
#
chr	start	end	strand
chr11	65238731	65276315	+
chr11	65184107	65200753	+
chr17	8042381	8130557	+
chr17	73629381	73719344	+
chr18	55435103	55488443	+
chr10	31252903	31303254	+
chrX	64887073	64943587	+
chr11	9705323	9754414	+
chr3	191046399	191105557	+
chr8	40010348	40033616	+
chr2	238581859	238653596	+
chr2	204537191	204593001	+
chr3	71080307	71122565	+
chr1	150575718	150602507	+
chr6	126101561	126165890	+
chr15	93425144	93466069	+
chr14	105939291	105957986	+
chr10	70817235	70862172	+
chr17	2295385	2319365	+
chr19	18385095	18439718	+
chr21	30003979	30019345	+
chr12	52400376	52464636	+
chr12	12867156	12912709	+
chr1	154452007	154475275	+
chr20	20711012	20747359	+
chr1	112970825	113009599	+
chr2	178104356	178140756	+
chr14	75718906	75746285	+
chr14	56246653	56281936	+
chr19	16389793	16456343	+
chr1	112930620	112940954	+
chr20	30175348	30210279	+
chr10	65426221	65473969	+
chr5	90673652	90680720	+
chr5	88109834	88133028	+
chr9	124111987	124133124	+
chr16	69412435	69482923	+
chr19	34744931	34772927	+
chr20	39860743	39881149	+
chr8	38237186	38265709	+
chr10	96990675	97055593	+
chr12	10860657	10876589	+
chr11	85773563	85781891	+
chr10	74002500	74038222	+
chr2	27994120	28022697	+
chr10	105647527	105678821	+
chr1	25071966	25098737	+
chr17	68152366	68166565	+
chr13	45491457	45509635	+
chr11	65624142	65641499	+
chr6	153016009	153023181	+
chr1	236135272	236174140	+
chr3	119345608	119367423	+
chr12	89605055	89638997	+
chr7	22252324	22261230	+
chr3	11665950	11685986	+
chr7	158609264	158623144	+
chr7	115850577	115872972	+
chr6	2943047	3002149	+
chr16	69250032	69272772	+
chr9	18781863	18788475	+
chr9	6214783	6248950	+
chr10	31603118	31610937	+
chr3	15825033	15848060	+
chr13	28953462	28987930	+
chr6	35630758	35656637	+
chr4	16853415	16869186	+
chr1	85724745	85745457	+
chr19	39918884	39937064	+
chr12	29085704	29119444	+
chr9	124082008	124089892	+
chr8	42123119	42158498	+
chr2	157188080	157199562	+
chr15	35964449	35998890	+
chr9	33145452	33181244	+
chr8	130886823	130909416	+
chr1	226184613	226191338	+
chr17	26661435	26685240	+
chr1	90157607	90194294	+
chr2	232468663	232480147	+
chr4	186305191	186347808	+
chr19	40923229	40951180	+
chr7	12753791	12771747	+
chr11	9587178	9597962	+
chr12	10359998	10373842	+
chr12	49581457	49596123	+
chr15	52154481	52177396	+
chr1	208019391	208042791	+
chr1	228327282	228354698	+
chr7	30588611	30604431	+
chr9	131312530	131337795	+
chr1	246728983	246752001	+
chr13	41552950	41560285	+
chr10	29922969	29958568	+
chr5	54892874	54900815	+
chr10	65025006	65034152	+
chr10	99629404	99656516	+
chr15	81315490	81332864	+
chr16	29973065	29989392	+
chr8	48424392	48438741	+
chr4	95360661	95398756	+
chr10	43891643	43916859	+
chr2	190416352	190450653	+
chr11	95642011	95658852	+
chr10	102106053	102135008	+
chr9	73084697	73099547	+
chr18	77153143	77166392	+
chr20	8625956	8648763	+
chr11	130744691	130786446	+
chr10	105869673	105889693	+
chr19	34796679	34824435	+
chr10	97488943	97528848	+
chr3	11536624	11570994	+
chr8	134303690	134316382	+
chr8	107092199	107096606	+
chr2	9678129	9706147	+
chr9	110399000	110408082	+
chr7	44920205	44926142	+
chr4	78774806	78784428	+
chr1	150228074	150267042	+
chr9	91924763	91934228	+
chr2	85122169	85152690	+
chr12	14404052	14414134	+
chr6	53763100	53777717	+
chr15	63504610	63553629	+
chr1	160981733	160991201	+
chr12	42796891	42821180	+
chr12	28920594	28935848	+
chr15	40320275	40340258	+
chr6	6677383	6697914	+
chr4	39027080	39047519	+
chr19	18525945	18540764	+
chr9	74244461	74262624	+
chr1	234651402	234686720	+
chr20	47537495	47547568	+
chr10	63841270	63856066	+
chr17	15902340	15932403	+
chr10	82167533	82176320	+
chr1	109617697	109655387	+
chr7	104583168	104587289	+
chr22	37572515	37595894	+
chr1	110155248	110163977	+
chr15	66161460	66165485	+
chr7	37469849	37488448	+
chr12	29705552	29735816	+
chr13	21605164	21636201	+
chr1	158968674	158986304	+
chr2	114635357	114649872	+
chr22	39077590	39115458	+
chr17	49197262	49211180	+
chr2	99437085	99453937	+
chr2	54642575	54658456	+

## Sheet: Table S2b
# HOMER Differential Peaks
#
# Mode = Peaks enriched over background
# Differential peaks = 183
# Fraction of original peaks = 18.30%
# Original number of peaks = 1000
# Size of region used to count tags = given peak sizes (-fixed)
# Fold change cutoff = 1.20
# Poisson p-value cutoff = 1.00e-04
# strand = 2 (tags counted on 0=+strand, 1=-strand, 2=both strands)
# peak directory tagAdjust = 67
# background directory tagAdjust = 69
#
chr	start	end	strand
chr1	22220078	22301244	+
chr2	20764027	20818829	+
chr7	100728264	100783456	+
chr3	194821250	194945717	+
chr3	171489014	171528858	+
chr1	85761135	85812005	+
chr3	171844739	171874980	+
chr16	66391683	66443281	+
chr7	39620256	39673947	+
chr2	56211940	56245795	+
chr17	2074640	2126811	+
chr5	77799980	77830760	+
chr6	11605189	11618730	+
chr11	12181124	12262441	+
chr14	75389553	75456131	+
chr1	172852147	172947090	+
chr9	116340021	116420747	+
chr5	34571117	34628610	+
chr6	3795925	3833015	+
chr15	39393980	39438673	+
chr10	3892644	3944769	+
chr1	59212294	59252696	+
chr1	175467630	175519055	+
chr18	33035604	33078379	+
chr2	161061173	161099655	+
chr15	39538251	39573368	+
chr3	129310615	129346923	+
chr17	1933565	2011134	+
chr12	66024570	66054083	+
chr3	16090622	16132117	+
chr1	16465578	16514316	+
chr15	39649790	39659066	+
chr20	31046123	31090099	+
chr7	107630002	107661537	+
chr9	130589377	130640217	+
chr11	86167432	86196933	+
chr8	13208990	13241076	+
chr5	76078252	76127040	+
chr4	141010517	141025835	+
chr6	11648780	11656673	+
chr8	17460768	17488117	+
chr9	101085492	101154500	+
chr5	95897946	95950202	+
chr19	11237117	11314351	+
chr12	95998835	96032892	+
chr9	112666116	112686364	+
chr1	165840791	165881253	+
chr22	19862416	19880549	+
chr2	169848352	169870455	+
chr4	7824660	7926063	+
chr15	39865847	39891881	+
chr17	32561483	32586253	+
chr5	75984582	76015083	+
chr6	52369049	52417553	+
chr22	39567326	39581457	+
chr14	75019157	75064758	+
chr20	49967356	50029934	+
chr5	71880072	71907008	+
chr8	128887498	128946325	+
chr9	134529983	134555253	+
chr1	9431203	9474251	+
chr11	86446410	86455515	+
chr1	65885686	65897485	+
chr10	45469871	45498260	+
chr4	41143900	41219580	+
chr5	60559601	60638151	+
chr21	37826020	37860150	+
chr19	41803902	41835034	+
chr8	13122275	13134863	+
chr3	27565452	27638636	+
chr16	27245944	27280532	+
chr6	12567622	12589172	+
chr2	105992968	106026854	+
chr14	75077198	75088982	+
chr6	7886371	7916268	+
chr7	102505274	102533640	+
chr16	53105396	53135881	+
chr16	56639186	56660007	+
chr16	75264533	75300475	+
chr16	75373662	75419500	+
chr8	124473737	124502744	+
chr5	54278628	54302043	+
chr20	48636135	48665247	+
chr5	56729522	56748624	+
chr9	116262594	116285990	+
chr5	72899246	72951000	+
chr12	52540377	52596509	+
chr8	129179886	129197959	+
chr1	38455335	38496221	+
chr6	132268358	132281566	+
chr8	23385948	23428686	+
chr19	2523802	2553025	+
chr11	12101355	12113591	+
chr4	55794471	55820796	+
chr10	3846433	3854542	+
chr6	121824813	121845454	+
chr22	38614012	38637529	+
chr10	3128368	3146508	+
chr19	38488521	38496504	+
chr2	55310688	55340461	+
chr11	111603433	111616684	+
chr3	159531788	159601374	+
chr11	103456831	103481066	+
chr7	40336323	40351625	+
chr16	80965446	80982854	+
chr1	8229475	8299074	+
chr1	98780750	98817321	+
chr6	7990150	8029640	+
chr17	74365980	74385540	+
chr1	235029272	235069696	+
chr8	23173446	23214512	+
chr13	114873384	114898385	+
chr13	28898032	28932752	+
chr3	194378629	194412197	+
chr4	125344271	125359939	+
chr11	64619919	64655803	+
chr22	39617308	39663222	+
chr12	26830760	26853728	+
chr5	95192246	95207009	+
chr2	136992608	137009957	+
chr11	74022239	74053034	+
chr1	16073806	16101100	+
chr1	183838888	183858645	+
chr1	61414587	61430005	+
chr16	66542560	66558934	+
chr9	117642290	117669339	+
chr8	118714498	118744797	+
chr16	73081603	73105893	+
chr5	106800312	106823019	+
chr10	124058584	124071607	+
chr16	86961672	86986620	+
chr1	16263848	16302630	+
chr19	6086275	6111068	+
chr22	50550217	50559383	+
chr17	17613825	17630705	+
chr6	33738115	33757453	+
chr2	216557115	216594855	+
chr14	24888055	24912620	+
chr14	55116175	55129625	+
chr9	125577231	125591190	+
chr8	49312054	49345280	+
chr6	134740638	134769624	+
chr6	12289068	12298732	+
chr12	10169180	10186791	+
chr15	63182012	63193234	+
chr10	10866126	10873752	+
chr12	124851961	124878092	+
chr10	4282882	4309565	+
chr20	51106729	51114312	+
chr3	170458834	170478029	+
chr4	145499697	145516688	+
chr11	75017815	75081254	+
chr6	3910044	3916937	+
chr22	47130841	47158941	+
chr2	85961276	85982491	+
chr10	44341381	44364305	+
chr21	43060997	43099133	+
chr6	169557914	169574332	+
chr2	20638849	20652832	+
chr17	57500167	57519681	+
chr6	22873624	22893452	+
chr6	132380942	132409225	+
chr2	33434338	33442326	+
chr21	37794159	37810666	+
chr2	216391946	216406182	+
chr11	19385032	19412035	+
chr19	48610837	48629648	+
chr7	93566760	93588288	+
chr7	134345133	134357249	+
chr3	169376073	169386970	+
chr3	173456409	173468689	+
chr12	14987423	15002636	+
chr3	145874390	145896069	+
chr15	39283025	39290212	+
chr10	127729967	127752293	+
chr6	134491027	134500617	+
chr5	55460453	55487020	+
chr16	77321629	77343193	+
chr8	8144312	8171235	+
chr5	73926161	73940139	+
chr8	96681843	96716621	+
chr19	779137	802336	+
chr14	61565771	61571684	+

## Sheet: Table S2c
chr	start	end	strand
chr16	22200949	22218836	+
chr10	31985055	31998708	+
chr4	70570143	70599501	+
chr9	27108814	27155512	+
chr1	234853317	234880489	+
chr5	138838501	138876512	+
chr10	17241232	17281413	+
chr11	95921862	96000554	+
chr3	149084526	149143224	+
chr8	68854020	68898403	+
chr3	29724243	29737788	+
chr20	3766748	3803837	+
chr16	89367204	89401710	+
chr2	37859816	37916746	+
chr19	4368470	4403129	+
chr6	111910495	111927465	+
chr7	134828410	134856072	+
chr4	152105790	152150038	+
chr10	35658024	35676753	+
chr6	36788283	36822024	+
chr3	30552272	30592200	+
chr2	158670057	158733402	+
chr7	22600397	22650339	+
chr1	153700010	153763328	+
chr3	10206585	10248240	+
chr7	107219926	107263448	+
chr8	38614324	38664027	+
chr11	65405530	65431838	+
chr1	100103413	100158630	+
chr1	8064320	8122672	+
chr12	52345549	52374734	+
chrX	38162908	38187380	+
chr12	15034150	15064488	+
chr6	26017663	26057583	+
chr11	33710578	33759698	+
chr1	36599394	36653895	+
chr11	108724508	108778044	+
chr10	112127636	112186639	+
chr22	25348271	25410900	+
chr1	214575848	214628882	+
chr3	30638402	30763084	+
chr19	13190493	13229991	+
chr8	39955727	39992439	+
chr2	161226559	161249158	+
chr6	129944200	130038913	+
chr11	118478309	118494333	+
chr7	137638621	137689403	+
chr16	77598300	77631255	+
chr4	124248754	124283690	+
chr1	159707225	159756264	+
chr3	99344203	99389880	+
chr3	151975848	152001896	+
chr7	115954863	116004505	+
chr3	184032328	184057091	+
chr13	99599035	99635870	+
chr12	96754683	96798068	+
chr8	17502043	17556385	+
chr11	58340731	58348164	+
chr2	216620739	216673609	+
chr12	13023586	13081135	+
chr3	50265027	50298348	+
chr5	71737255	71783551	+
chr9	13265607	13279934	+
chr18	9092664	9120656	+
chr6	2101317	2132774	+
chr1	94486723	94561608	+
chr10	71078131	71138582	+
chr14	69402383	69449101	+
chr5	130713296	130730477	+
chr13	34061777	34087783	+
chr12	54797812	54833517	+
chr7_gl000195_random	65788	87013	+
chr4	56812133	56817186	+
chr9	134582244	134615240	+
chr12	12956413	12976309	+
chr2	46479988	46505146	+
chr6	151320438	151392606	+
chr19	13260396	13293104	+
chr5	57535281	57569841	+
chr18	53166774	53190765	+
chr6	16660400	16738694	+
chr1	192481529	192529929	+
chr10	13873175	13936850	+
chr10	106006309	106029393	+
chr19	49217875	49264291	+
chr4	90404273	90431720	+
chr12	96487742	96539452	+
chr9	132244140	132260030	+
chr9	75602330	75637952	+
chr12	123352180	123380959	+
chr11	65655380	65687636	+
chr5	163287345	163298960	+
chr22	43317360	43356838	+
chr9	131644516	131681455	+
chr20	45943317	45990486	+
chr5	66299442	66312472	+
chr10	104340422	104418305	+
chr5	148922506	148986068	+
chr12	13250042	13255188	+
chr3	157245405	157261541	+
chr6	117803476	117820291	+
chr17	57905492	57933817	+
chr3	158417337	158450641	+
chr22	46423160	46486563	+
chr14	63640667	63683104	+
chr14	24682132	24713113	+
chr10	88713196	88731601	+
chr10	106050962	106070189	+
chr21	33731294	33799585	+
chr7	17336928	17360875	+
chr2	188164278	188195917	+
chr11	82565119	82618190	+
chr5	42984296	43019990	+
chr7	27135210	27182981	+
chr11	86626144	86690815	+
chrX	12965148	13007548	+
chr7	641155	660586	+
chr1	208081681	208138676	+
chr9	33813899	33819447	+
chr12	120663075	120703504	+
chr9	35477050	35539311	+
chr10	80886546	80920339	+
chr2	46242176	46326403	+
chr14	85982401	86003287	+
chr6	152622579	152639967	+
chr3	111565155	111584620	+
chr7	134277729	134332376	+
chr8	134532595	134596636	+
chr17	62392331	62410820	+
chr2	237969104	238007941	+
chr9	35095939	35115779	+
chr22	37879127	37921884	+
chr5	179220159	179249835	+
chr8	131248581	131278622	+
chr9	90112677	90134565	+
chr2	28609852	28633748	+
chr3	30383184	30391496	+
chr19	16175136	16192112	+
chr15	66990627	67065470	+
chr10	65387401	65406340	+
chr7	104601168	104629520	+
chr15	90895589	90963845	+
chr10	17064521	17072723	+
chr6	2783022	2878400	+
chr15	99964999	100048943	+
chr5	141031073	141066781	+
chr11	76313667	76349038	+
chr18	22808046	22833770	+
chr20	48384585	48410727	+
chr15	89164188	89203284	+
chr11	122024544	122073799	+
chr19	39881017	39904876	+
chr3	152032533	152051899	+
chr7	1543609	1578649	+
chr11	128197802	128216771	+
chr6	167002301	167058278	+
chr3	168851428	168868793	+
chr11	114005825	114052167	+
chr8	59730295	59795014	+
chr6	8047551	8085937	+
chr13	37859165	37881601	+
chr1	235095792	235148576	+
chr21	46707331	46740813	+
chr2	188405682	188419903	+
chr17	7137051	7168081	+
chr11	111784548	111821001	+
chr8	38853491	38900281	+
chr3	156381837	156412043	+
chr12	109217658	109251800	+
chr1	156460135	156475875	+
chr21	39830727	39878821	+
chr15	95828264	95849069	+
chr15	40360737	40400990	+
chr22	25506474	25550854	+
chr19	39127337	39199185	+
chr10	114804956	114854068	+
chr3	111621327	111697653	+
chr5	72134628	72153376	+
chr2	109196374	109212407	+
chr8	68920105	68943647	+
chr5	180227949	180259138	+
chr18	8727500	8752144	+
chr15	42186306	42265452	+
chr11	67120046	67142396	+
chr7	130569901	130607822	+
chr9	14153163	14252272	+
chr10	120991917	121031830	+
chr15	66935339	66955435	+
chrX	45607406	45648995	+
chr8	29933565	29963722	+
chr12	43661120	43700343	+
chr19	54368983	54382666	+
chr12	47040715	47062061	+
chr1	179094412	179116281	+
chr17	75082382	75180753	+
chr10	112255528	112272701	+
chr19	47728857	47762047	+
chr10	17090960	17127374	+
chr8	127508985	127514932	+
chr1	78527602	78580124	+
chr7	130790854	130796837	+
chr3	11222572	11280662	+
chr12	50040543	50069035	+
chr12	125388964	125425861	+
chr5	110886148	110921051	+
chr2	28805567	28848447	+
chr21	27297142	27358650	+
chr7	30493393	30519144	+
chr7	116498784	116522133	+
chr11	10312819	10351656	+
chr7	5436267	5469835	+
chr2	112811823	112852680	+
chr14	38720140	38727511	+
chr12	96586885	96690350	+
chr6	136355855	136403116	+
chr11	86258707	86319380	+
chr8	145002311	145031794	+
chr12	707323	756540	+
chr5	71425335	71475623	+
chr2	219123486	219162956	+
chr3	141107258	141167509	+
chr6	11193717	11233737	+
chr3	187974740	187990330	+
chr11	62340297	62390306	+
chr12	25047376	25102270	+
chr9	97757600	97788205	+
chr15	59970312	59992777	+
chr9	38008007	38074875	+
chr19	56135666	56167575	+
chr3	50192531	50210324	+
chr14	61937101	61946363	+
chr18	19746322	19804197	+
chr5	64768781	64779667	+
chr12	96812848	96842975	+
chr12	6156857	6343407	+
chr19	12886063	12912628	+
chr20	49114449	49190031	+
chr6	72183463	72206674	+
chr15	60651675	60716434	+
chr5	39494122	39547482	+
chr4	87927050	87975672	+
chr6	56223972	56236707	+
chr3	171543186	171594928	+
chr15	42782492	42804149	+
chr1	153505459	153541715	+
chr10	33502789	33572925	+
chr14	23287006	23322816	+
chr14	35832692	35896638	+
chr3	15332615	15374679	+
chr17	31120524	31146795	+
chr18	52985043	53018910	+
chr3	50354625	50396987	+
chr1	94121173	94167627	+
chr12	105821260	105884297	+
chr1	68294568	68322215	+
chr16	81710951	81764197	+
chr6	11315766	11319575	+
chr12	71021343	71065669	+
chr12	6641101	6677873	+
chrX	114794142	114860177	+
chr14	69229423	69284666	+
chr14	77489732	77525882	+
chr9	140189415	140215858	+
chr19	42711714	42791085	+
chr12	6371543	6407150	+
chr10	74056366	74096822	+
chr6	7726336	7745204	+
chr11	57528704	57569264	+
chr17	7452101	7491815	+
chr12	15092648	15116180	+
chr15	95789519	95810719	+
chr1	150521615	150552987	+
chr4	145547307	145643271	+
chr4	90453514	90478263	+
chr2	113383125	113450853	+
chr2	233916089	233951666	+
chr4	158904322	158955537	+
chr20	50245101	50278789	+
chr19	2944504	2951197	+
chr10	95163495	95242451	+
chr1	6660515	6686271	+
chr2	230308588	230323077	+
chr19	50353570	50381281	+
chr10	82203094	82237605	+
chr4	77922156	77944370	+
chr2	216261858	216304688	+
chr1	33399437	33477629	+
chr3	57935860	57970278	+
chr7	107919328	107953779	+
chr10	4682569	4721260	+
chr20	23027835	23088273	+
chr7	111799635	111847123	+
chr5	163178627	163202496	+
chr12	13128885	13154665	+
chr15	65133232	65190338	+
chr3	43324249	43342547	+
chr11	47415137	47448045	+
chr3	101874677	101900973	+
chr9	130280250	130342378	+
chr4	74958538	74983899	+
chr1	21578228	21630495	+
chr5	151038771	151087576	+
chr21	33888388	33898124	+
chr14	61774566	61833538	+
chr1	8176620	8208035	+
chr11	12694838	12716888	+
chr6	26189053	26241144	+
chr13	97873925	97928134	+
chr9	131888983	131908401	+
chr17	40660516	40693747	+
chr1	101602137	101653631	+
chr15	52773158	52790616	+
chr14	77413098	77428976	+
chr15	95867689	95873527	+
chr8	8923504	8947070	+
chr17	45300162	45357315	+
chr10	3493995	3511760	+
chr3	11590299	11645689	+
chr6	42748714	42752318	+
chr11	119175994	119227462	+
chr5	52279523	52333051	+
chr1	156697648	156722172	+
chr12	29878338	29897655	+
chr5	148667783	148737780	+
chr1	45265264	45286181	+
chr9	127019995	127072664	+
chr16	81629576	81679697	+
chr10	94571561	94609967	+
chr17	6915316	6964714	+
chr1	153917237	153964465	+
chr22	30782691	30832542	+
chr4	86669292	86745753	+
chr1	208373412	208418655	+
chr8	41996952	42013442	+
chr13	33850950	33860835	+
chr9	79266232	79333464	+
chr16	2203369	2221314	+
chr9	139404953	139446234	+
chr3	69400543	69420060	+
chr1	153570451	153585873	+
chr7	105830754	105860472	+
chr8	142009545	142050475	+
chr12	109888179	109915893	+
chr13	32827489	32860400	+
chr2	54772505	54846358	+
chr20	30240801	30311790	+
chr5	81681703	81703694	+
chr3	149358596	149377105	+
chr1	39568547	39671945	+
chr12	6999624	7054391	+
chr5	176873859	176944641	+
chr1	2120776	2167162	+
chr17	7737370	7762186	+
chr20	48754551	48789658	+
chr5	172174650	172234870	+
chr6	148709817	148785846	+
chr3	187453959	187465743	+
chr6	18362055	18407633	+
chr9	112777297	112905409	+
chr6	35686443	35700736	+
chr4	38664582	38677194	+
chr1	156051275	156100701	+
chr3	71149978	71180239	+
chr2	218752312	218808735	+
chr1	182988287	182995859	+
chr14	55569249	55605287	+
chr11	6623946	6640989	+
chr19	13094062	13148781	+
chr12	27413987	27458943	+
chr17	57830712	57883090	+
chr18	53052264	53090481	+
chr1	39847157	39877010	+
chr17	38470533	38506774	+
chr2	201979980	202027603	+
chr2	70312365	70323127	+
chr2	192701852	192743997	+
chr9	73005991	73037338	+
chr10	101535348	101544089	+
chr3	149245190	149353818	+
chr22	37269931	37309974	+
chr12	46752406	46803934	+
chr7	108042922	108075335	+
chr9	14309525	14323943	+
chr7	116139320	116184405	+
chr18	20805111	20818727	+
chr5	141183672	141230959	+
chr1	68638855	68645782	+
chr10	5983806	6020020	+
chr18	3446480	3478611	+
chr15	101689077	101750949	+
chr3	149049800	149071230	+
chr14	74179294	74269751	+
chr12	109078680	109095950	+
chr6	3726491	3754666	+
chr14	69500980	69527182	+
chr16	20909913	20925597	+
chr22	36700788	36806660	+
chr1	101700648	101730990	+
chr22	38567850	38583926	+
chr7	100141141	100146580	+
chr19	46087030	46119818	+
chr3	185394946	185464488	+
chr2	36579702	36731018	+
chr9	75733390	75771911	+
chr13	99504824	99582843	+
chr13	40764109	40781574	+
chr8	12968863	12991345	+
chr7	4764333	4789405	+
chr12	65002629	65028317	+
chr12	11948153	12017939	+
chr17	43200867	43250332	+
chr8	101961343	101966170	+
chr12	113652529	113684752	+
chr12	89548739	89576322	+
chr7	100025987	100091567	+
chr1	66797371	66820774	+
chr3	46967958	47029949	+
chr6	11353197	11371050	+
chr3	170061950	170082875	+
chr5	71847439	71860956	+
chr5	127193752	127229034	+
chr11	118069566	118149011	+
chr15	89630557	89692771	+
chr7	47979405	47991182	+
chr20	270577	309581	+
chr2	110852845	110878984	+
chr10	3817924	3829569	+
chr17	4842996	4873219	+
chr19	6048480	6068701	+
chr17	25649791	25681586	+
chr12	89737979	89749083	+
chr11	96026731	96048844	+
chr2	9318396	9429093	+
chr6	86159162	86175923	+
chr7	22686168	22717821	+
chr12	104671151	104712417	+
chr1	68166195	68237525	+
chr19	54691921	54713893	+
chr3	99581379	99621204	+
chr20	36751375	36802304	+
chr19	18474554	18498581	+
chr10	4805722	4823696	+
chr13	37692198	37718661	+
chr15	64110426	64152970	+
chr6	144661830	144700748	+
chr1	19228660	19255024	+
chr9	139536772	139566215	+
chr16	82660584	82674313	+
chr11	128561699	128599751	+
chr3	194281807	194315521	+
chr22	44416913	44434346	+
chr11	86505321	86530166	+
chr1	10438062	10476617	+
chr2	128391215	128460332	+
chr3	43509116	43545293	+
chr15	62379676	62443220	+
chr3	124742085	124782612	+
chr3	177061734	177079369	+
chr6	148625817	148668718	+
chr1	245126936	245135839	+
chr6	151177237	151189403	+
chr2	43385454	43413359	+
chr11	61730299	61747097	+
chr3	141079873	141089132	+
chr2	188267860	188313693	+
chr4	103737299	103750795	+
chr5	34648467	34687850	+
chr1	209996161	210014807	+
chrX	99891146	99940809	+
chr2	207985881	208041743	+
chr10	76940678	76989496	+
chr12	52278189	52321510	+
chr1	94642936	94795212	+
chr18	46340191	46378285	+
chr10	129740099	129791105	+
chr12	111834607	111886958	+
chr4	70616499	70641039	+
chr4	139142088	139164767	+
chr7	4721449	4748425	+
chr11	124609909	124640579	+
chr16	31453925	31484247	+
chr22	36841583	36878155	+
chr1	223887917	223936678	+
chr2	206545160	206579477	+
chr2	201606214	201654102	+
chr7	129588619	129611112	+
chr5	148513613	148533471	+
chr11	65322826	65345332	+
chr2	85811185	85843809	+
chr4	57929142	57986127	+
chr2	46523536	46592413	+
chr2	36751965	36800025	+
chr9	35905467	35954388	+
chr8	8187805	8244374	+
chr6	34982337	35021173	+
chr2	216691263	216720906	+
chr18	3592540	3607346	+
chr17	6654096	6660156	+
chr20	23113146	23142954	+
chr2	232015762	232064156	+
chr8	119067888	119125885	+
chr16	81506441	81560665	+
chr13	34726517	34737448	+
chr22	31605987	31650710	+
chr5	14142585	14238157	+
chr9	6550724	6568611	+
chr11	128362080	128394105	+
chr1	161123135	161197963	+
chr18	3245900	3265764	+
chr2	43133326	43161083	+
chr10	123871480	123909130	+
chr19	1840999	1906150	+
chr19	47601046	47617550	+
chr14	91574061	91586685	+
chr13	77426787	77461315	+
chr3	15671571	15690552	+
chr8	26465126	26472692	+
chr5	139672003	139707723	+
chr11	71811440	71824860	+
chr7	75920349	76027229	+
chr9	14095785	14109673	+
chr20	19782782	19830726	+
chr10	101655343	101770173	+
chr1	59339317	59375637	+
chr5	39394582	39448259	+
chr12	46823170	46888906	+
chr20	1344552	1381587	+
chr15	86121860	86168652	+
chr12	122231257	122249990	+
chr1	85905569	85931834	+
chr1	86033730	86050381	+
chrX	15510314	15543751	+
chr19	48747523	48774505	+
chr1	243416466	243434064	+
chr4	54928586	54952044	+
chr19	45925409	45996517	+
chr8	26114639	26126048	+
chr19	11195728	11210972	+
chr10	14613040	14631597	+
chr5	149969725	150024219	+
chr1	8137147	8158763	+
chr6	37204551	37227965	+
chr1	100045314	100080260	+
chr19	1094824	1133627	+
chr3	171756656	171823169	+
chr2	12927684	12960880	+
chr12	76413751	76432452	+
chr15	70982358	71007481	+
chr7	134461561	134499553	+
chr14	59760679	59831794	+
chr11	75523751	75542145	+
chr9	130517622	130566929	+
chr8	13049790	13103176	+
chr6	158478046	158493061	+
chr1	32687237	32716830	+
chr10	104533326	104576747	+
chr5	66118200	66160814	+
chr12	56536741	56555096	+
chr15	67357237	67478553	+
chr14	90848501	90886523	+
chr1	47677081	47707921	+
chr4	10080277	10126234	+
chr22	51094249	51122489	+
chr17	76337554	76392761	+
chr4	153163953	153186391	+
chr6	17829749	17870160	+
chr19	13945339	13977283	+
chr2	151320035	151348969	+
chr3	159479743	159516301	+
chr13	40437234	40475570	+
chr22	22290890	22307219	+
chr4	95446923	95498298	+
chr19	49370327	49379562	+
chr12	96860767	96910641	+
chr11	124746019	124771420	+
chr20	62668573	62695455	+
chr9	677237	716602	+
chr2	235860027	235914743	+
chr3	81771903	81811485	+
chr12	6431315	6494412	+
chr12	13348353	13365410	+
chr7	106806888	106835504	+
chr17	73774752	73782592	+
chr6	44185934	44233353	+
chr12	27692338	27748147	+
chr11	65028807	65101930	+
chr12	31881042	31903814	+
chr16	27314816	27346988	+
chr20	17538175	17552583	+
chr2	187453818	187478023	+
chr4	114356738	114375462	+
chr10	17027902	17051694	+
chr12	89762278	89785656	+
chr12	48194899	48223257	+
chr20	1294114	1325797	+
chr4	114387650	114395629	+
chr3	32432931	32465190	+
chr6	148682156	148695436	+
chr3	30323817	30336714	+
chr11	63993199	64053667	+
chr4	75543178	75566120	+
chr2	64487563	64516098	+
chr7	104644151	104658472	+
chr18	57540788	57584900	+
chr21	43619179	43655618	+
chr1	32396186	32422164	+
chr5	61871715	61889724	+
chr4	78838109	78853434	+
chr9	35726926	35775819	+
chr21	38730996	38747701	+
chr2	56084742	56151297	+
chr6	158402274	158465280	+
chr2	70346160	70370700	+
chr5	114877117	114912100	+
chr19	1237146	1276548	+
chr10	21618277	21662443	+
chr19	41220176	41230553	+
chr1	67390056	67413500	+
chr1	234734929	234795377	+
chr12	50579115	50619803	+
chr16	81401059	81441361	+
chr6	112523297	112576341	+
chr11	114150953	114189168	+
chr1	23874488	23908202	+
chr15	42065751	42097734	+
chr4	56026004	56053638	+
chr1	154927460	154956602	+
chr5	172281480	172386869	+
chr17	1613363	1628438	+
chr3	168933016	168963095	+
chr5	131592902	131603261	+
chr16	53536580	53553594	+
chr7	43665145	43698816	+
chr8	119015715	119038381	+
chr3	43428156	43461692	+
chr15	96860685	96903446	+
chr5	147756309	147782272	+
chr1	201419409	201481637	+
chr1	159852015	159895794	+
chr6	132451526	132458372	+
chr20	19912446	19984764	+
chrX	13088000	13146394	+
chr10	33245070	33252690	+
chr10	92671580	92695633	+
chr1	21643710	21671688	+
chr14	95949195	96015288	+
chr3	42054285	42114899	+
chr10	106085200	106113795	+
chr2	71718979	71736744	+
chr3	5018035	5037230	+
chr3	52271345	52334312	+
chr2	159885618	160006270	+
chr14	75468708	75536898	+
chr1	90308794	90376636	+
chr4	90810008	90837376	+
chr1	19756152	19812866	+
chr17	38254166	38279892	+
chr6	72075783	72115160	+
chr2	28168837	28212532	+
chr17	73839785	73874994	+
chr12	95596455	95625553	+
chr15	51386215	51391066	+
chr9	124022879	124062618	+
chr11	795844	845504	+
chrX	106953558	106986400	+

## Sheet: Table S2d
SE_index	Gene_index	SE_chr	SE_start	SE_end	SNP_ID	promoter_chr	promoter_start	promoter_end	Nearest Ensembl	Gene Name
1	1	chr1	208019391	208042791	rs1204708	chr1	208082990	208084997	ENSG00000174059	CD34
2	1	chr10	105647527	105678911	rs111447985,rs4387287,rs12765878,rs11191847	chr10	105677527	105678442	ENSG00000107960	STN1
2	2	chr10	105647527	105678911	rs111447985,rs4387287,rs12765878,rs11191847	chr10	105727527	105727792	ENSG00000065613	SLK
2	3	chr10	105647527	105678911	rs111447985,rs4387287,rs12765878,rs11191847	chr10	105881635	105881894	ENSG00000156384	SFR1
2		chr10	105647527	105678911	rs111447985,rs4387287,rs12765878,rs11191847	chr10	105881978	105882871	ENSG00000156384	SFR1
2	4	chr10	105647527	105678911	rs111447985,rs4387287,rs12765878,rs11191847	chr10	106028285	106028788	ENSG00000065621	GSTO2
2		chr10	105647527	105678911	rs111447985,rs4387287,rs12765878,rs11191847	chr10	106035018	106037036	ENSG00000065621	GSTO2
2	5	chr10	105647527	105678911	rs111447985,rs4387287,rs12765878,rs11191847	chr10	106097061	106098333	ENSG00000148841	ITPRIP
3	1	chr11	9705323	9754414	rs10840293,rs360158,rs58068637	chr11	9481378	9483624	ENSG00000166478	ZNF143
3	2	chr11	9705323	9754414	rs10840293,rs360158,rs58068637	chr11	9594856	9595555	ENSG00000166483	WEE1
3	3	chr11	9705323	9754414	rs10840293,rs360158,rs58068637	chr11	10316379	10316759	ENSG00000133812	SBF2
3	4	chr11	9705323	9754414	rs10840293,rs360158,rs58068637	chr11	10714627	10715470	ENSG00000072952	MRVI1
4	1	chr12	12867156	12912709	rs2024385,rs72656645,rs4763297,rs34327	chr12	12501827	12502855	ENSG00000111261	MANSC1
4	2	chr12	12867156	12912709	rs2024385,rs72656645,rs4763297,rs34327	chr12	12869451	12870258	ENSG00000111276	CDKN1B
4	3	chr12	12867156	12912709	rs2024385,rs72656645,rs4763297,rs34327	chr12	12878888	12881005	ENSG00000178878	APOLD1
4		chr12	12867156	12912709	rs2024385,rs72656645,rs4763297,rs34327	chr12	12938097	12939191	ENSG00000178878	APOLD1
4	4	chr12	12867156	12912709	rs2024385,rs72656645,rs4763297,rs34327	chr12	13042494	13043601	ENSG00000013588	GPRC5A
4	5	chr12	12867156	12912709	rs2024385,rs72656645,rs4763297,rs34327	chr12	13152733	13153034	ENSG00000013583	HEBP1
4	6	chr12	12867156	12912709	rs2024385,rs72656645,rs4763297,rs34327	chr12	13348508	13349414	ENSG00000134531	EMP1
5	1	chr13	28953462	28987930	rs9508025,rs9319428	chr13	29068342	29068633	ENSG00000102755	FLT1
5	2	chr13	28953462	28987930	rs9508025,rs9319428	chr13	29293445	29294099	ENSG00000139508	SLC46A3
6	1	chr15	40320275	40340298	rs3736290,rs937213	chr15	40121763	40122653	ENSG00000166073	GPR176
6	2	chr15	40320275	40340298	rs3736290,rs937213	chr15	40396556	40397659	ENSG00000104081	BMF
6		chr15	40320275	40340298	rs3736290,rs937213	chr15	40400400	40400931	ENSG00000104081	BMF
6	3	chr15	40320275	40340298	rs3736290,rs937213	chr15	40544329	40545362		C15orf56
6	4	chr15	40320275	40340298	rs3736290,rs937213	chr15	40642663	40643637	ENSG00000233041	PHGR1
6	5	chr15	40320275	40340298	rs3736290,rs937213	chr15	40675587	40676229	ENSG00000128944	KNSTRN
7	1	chr16	29972937	29989700	rs4787486	chr16	28874490	28874948	ENSG00000178188	SH2B1
7	2	chr16	29972937	29989700	rs4787486	chr16	28890983	28892304	ENSG00000196296	ATP2A1
7	3	chr16	29972937	29989700	rs4787486	chr16	29802143	29802473	ENSG00000079616	KIF22
7	4	chr16	29972937	29989700	rs4787486	chr16	29825367	29825589	ENSG00000280789	PAGR1
7		chr16	29972937	29989700	rs4787486	chr16	29825589	29827656	ENSG00000280789	PAGR1
7	5	chr16	29972937	29989700	rs4787486	chr16	29831032	29831766	ENSG00000013364	MVP
7		chr16	29972937	29989700	rs4787486	chr16	29831875	29832177	ENSG00000013364	MVP
7		chr16	29972937	29989700	rs4787486	chr16	29842022	29842340	ENSG00000013364	MVP
7	6	chr16	29972937	29989700	rs4787486	chr16	29874072	29875124	ENSG00000103502	CDIPT
7	7	chr16	29972937	29989700	rs4787486	chr16	29910354	29910756	ENSG00000174938	SEZ6L2
7	8	chr16	29972937	29989700	rs4787486	chr16	29937707	29938036	ENSG00000174943	KCTD13
7	9	chr16	29972937	29989700	rs4787486	chr16	29983991	29984856	ENSG00000149930	TAOK2
7	10	chr16	29972937	29989700	rs4787486	chr16	30005773	30007145	ENSG00000149929	HIRIP3
7		chr16	29972937	29989700	rs4787486	chr16	30007145	30007763	ENSG00000149929	HIRIP3
7	11	chr16	29972937	29989700	rs4787486	chr16	30076906	30077294	ENSG00000149925	ALDOA
7	12	chr16	29972937	29989700	rs4787486	chr16	30087728	30088356	ENSG00000149923	PPP4C
7	13	chr16	29972937	29989700	rs4787486	chr16	30102096	30102606	ENSG00000149922	TBX6
7	14	chr16	29972937	29989700	rs4787486	chr16	30123657	30124382	ENSG00000102886	GDPD3
7		chr16	29972937	29989700	rs4787486	chr16	30124382	30125160	ENSG00000102886	GDPD3
7	15	chr16	29972937	29989700	rs4787486	chr16	30389298	30389949	ENSG00000180035	ZNF48
7	16	chr16	29972937	29989700	rs4787486	chr16	30537393	30537776	ENSG00000169957	ZNF768
8	1	chr16	69412415	69482923	rs75086474	chr16	69364572	69365132	ENSG00000258429	PDF
8	2	chr16	69412415	69482923	rs75086474	chr16	69373705	69374475	ENSG00000213380	COG8
8	3	chr16	69412415	69482923	rs75086474	chr16	69458072	69458376	ENSG00000103018	CYB5B
8		chr16	69412415	69482923	rs75086474	chr16	69458376	69458718	ENSG00000103018	CYB5B
8	4	chr16	69412415	69482923	rs75086474	chr16	69759554	69760139	ENSG00000181019	NQO1
8	5	chr16	69412415	69482923	rs75086474	chr16	69959357	69959764	ENSG00000198373	WWP2
9	1	chr17	8041567	8130645	rs8069739	chr11	449022	449641	ENSG00000174915	PTDSS2
9	2	chr17	8041567	8130645	rs8069739	chr17	7297973	7298471	ENSG00000187838	PLSCR3
9	3	chr17	8041567	8130645	rs8069739	chr17	7476156	7476635	ENSG00000161960	EIF4A1
9	4	chr17	8041567	8130645	rs8069739	chr17	7533300	7533817	ENSG00000129214	SHBG
9	5	chr17	8041567	8130645	rs8069739	chr17	7761214	7761426	ENSG00000183011	NAA38
9	6	chr17	8041567	8130645	rs8069739	chr17	7791096	7792188	ENSG00000170004	CHD3
9	7	chr17	8041567	8130645	rs8069739	chr17	8022158	8022775	ENSG00000179148	ALOXE3
9	8	chr17	8041567	8130645	rs8069739	chr17	8026645	8027387	ENSG00000179111	HES7
9		chr17	8041567	8130645	rs8069739	chr17	8027387	8028057	ENSG00000179111	HES7
9	9	chr17	8041567	8130645	rs8069739	chr17	8092784	8093731	ENSG00000196544	BORCS6
9		chr17	8041567	8130645	rs8069739	chr17	8093783	8094174	ENSG00000196544	BORCS6
9	10	chr17	8041567	8130645	rs8069739	chr17	8113798	8114355	ENSG00000178999	AURKB
9	11	chr17	8041567	8130645	rs8069739	chr17	8152305	8152686	ENSG00000178921	PFAS
9	12	chr17	8041567	8130645	rs8069739	chr17	8191983	8192786	ENSG00000108961	RANGRF
9	13	chr17	8041567	8130645	rs8069739	chr17	8213528	8213931	ENSG00000198844	ARHGEF15
9		chr17	8041567	8130645	rs8069739	chr17	8214264	8214692	ENSG00000198844	ARHGEF15
9	14	chr17	8041567	8130645	rs8069739	chr17	8285773	8286549	ENSG00000161970	RPL26
10	1	chr19	16389793	16456343	rs3745318	chr19	16221990	16222750	ENSG00000167461	RAB8A
10	2	chr19	16389793	16456343	rs3745318	chr19	16308031	16309408	ENSG00000072958	AP1M1
10	3	chr19	16389793	16456343	rs3745318	chr19	16739747	16740716	ENSG00000105085	MED26

## Sheet: Table S2e
SE_index	Gene_index	SE_chr	SE_start	SE_end	SNP_ID	promoter_chr	promoter_start	promoter_end	Nearest Ensembl	Gene Name
1	1	chr1	9431203	9474913	rs1815614,rs2153304,rs9662255	chr1	8939235	8939631	ENSG00000230679	ENO1-AS1
1	2	chr1	9431203	9474913	rs1815614,rs2153304,rs9662255	chr1	9294534	9295440	ENSG00000049239	H6PD
1	3	chr1	9431203	9474913	rs1815614,rs2153304,rs9662255	chr1	9351787	9353221	ENSG00000171621	SPSB1
1	4	chr1	9431203	9474913	rs1815614,rs2153304,rs9662255	chr1	9599022	9600209	ENSG00000171612	SLC25A33
1	5	chr1	9431203	9474913	rs1815614,rs2153304,rs9662255	chr1	10003533	10004089	ENSG00000173614	NMNAT1
2	1	chr1	22220078	22301244	rs7529220	chr1	21994492	21995132	ENSG00000076864	RAP1GAP
2	2	chr1	22220078	22301244	rs7529220	chr1	22138797	22139217	ENSG00000187942	LDLRAD2
2	3	chr1	22220078	22301244	rs7529220	chr1	22378890	22379337	ENSG00000070831	CDC42
3	1	chr1	38455335	38496221	rs61776719,rs4072980	chr1	36851004	36851759	ENSG00000196182	STK40
3	2	chr1	38455335	38496221	rs61776719,rs4072980	chr1	37979908	37980312	ENSG00000163875	MEAF6
3	3	chr1	38455335	38496221	rs61776719,rs4072980	chr1	38022298	38023300	ENSG00000163879	DNALI1
3	4	chr1	38455335	38496221	rs61776719,rs4072980	chr1	38061001	38061339	ENSG00000134697	GNL2
3	5	chr1	38455335	38496221	rs61776719,rs4072980	chr1	38324699	38325326	ENSG00000188786	MTF1
3	6	chr1	38455335	38496221	rs61776719,rs4072980	chr1	38397006	38397702	ENSG00000204084	INPP5B
3	7	chr1	38455335	38496221	rs61776719,rs4072980	chr1	38470040	38470292	ENSG00000183386	FHL3
3		chr1	38455335	38496221	rs61776719,rs4072980	chr1	38470292	38471528	ENSG00000183386	FHL3
3	8	chr1	38455335	38496221	rs61776719,rs4072980	chr1	38478616	38478888	ENSG00000183520	UTP11
3	9	chr1	38455335	38496221	rs61776719,rs4072980	chr1	39324146	39325847	ENSG00000116954	RRAGC
4	1	chr11	12181124	12262441	rs12291066	chr11	12159684	12160028	ENSG00000133816	MICAL2
4		chr11	12181124	12262441	rs12291066	chr11	12160028	12160382	ENSG00000133816	MICAL2
4		chr11	12181124	12262441	rs12291066	chr11	12181703	12184507	ENSG00000133816	MICAL2
5	1	chr12	10169180	10186791	rs11053548	chr12	9886856	9887111	ENSG00000184293	CLECL1
5	2	chr12	10169180	10186791	rs11053548	chr12	9913341	9913974	ENSG00000110848	CD69
5	3	chr12	10169180	10186791	rs11053548	chr12	10251348	10252114	ENSG00000150048	CLEC1A
5	4	chr12	10169180	10186791	rs11053548	chr12	10607153	10607509	ENSG00000134545	KLRC1
6	1	chr14	75388880	75456131	rs10131894	chr14	74227609	74228054	ENSG00000156030	ELMSAN1
6	2	chr14	75388880	75456131	rs10131894	chr14	75329793	75330496	ENSG00000119608	PROX2
6	3	chr14	75388880	75456131	rs10131894	chr14	75517827	75518146	ENSG00000119684	MLH3
6		chr14	75388880	75456131	rs10131894	chr14	75518245	75518710	ENSG00000119684	MLH3
6	4	chr14	75388880	75456131	rs10131894	chr14	75530468	75530685	ENSG00000119640	ACYP1
6		chr14	75388880	75456131	rs10131894	chr14	75530685	75530890	ENSG00000119640	ACYP1
6	5	chr14	75388880	75456131	rs10131894	chr14	75593715	75594231	ENSG00000119638	NEK9
6	6	chr14	75388880	75456131	rs10131894	chr14	76126379	76127055	ENSG00000133935	ERG28
7	1	chr16	27245728	27280532	rs9940555	chr16	27279302	27280220	ENSG00000245888	NSMCE1-DT
7	2	chr16	27245728	27280532	rs9940555	chr16	27324981	27325346	ENSG00000077238	IL4R
7		chr16	27245728	27280532	rs9940555	chr16	27325365	27325825	ENSG00000077238	IL4R
8	1	chr16	73081603	73105893	rs62055084	chr16	73178083	73179181		C16orf47
9	1	chr16	75373662	75419581	rs1549306,rs3851738	chr16	75032387	75033350	ENSG00000186187	ZNRF1
9	2	chr16	75373662	75419581	rs1549306,rs3851738	chr16	75183046	75183521	ENSG00000184517	ZFP1
9	3	chr16	75373662	75419581	rs1549306,rs3851738	chr16	75240042	75240465	ENSG00000168928	CTRB2
9	4	chr16	75373662	75419581	rs1549306,rs3851738	chr16	75279502	75279819	ENSG00000050820	BCAR1
9		chr16	75373662	75419581	rs1549306,rs3851738	chr16	75299504	75300034	ENSG00000050820	BCAR1
9		chr16	75373662	75419581	rs1549306,rs3851738	chr16	75300341	75300602	ENSG00000050820	BCAR1
9		chr16	75373662	75419581	rs1549306,rs3851738	chr16	75301053	75301633	ENSG00000050820	BCAR1
9	5	chr16	75373662	75419581	rs1549306,rs3851738	chr5	176810837	176811109	ENSG00000131183	SLC34A1
10	1	chr17	1933396	2011134	rs4480845,rs9303241,rs12952051	chr17	1172823	1173166	ENSG00000205899	BHLHA9
10	2	chr17	1933396	2011134	rs4480845,rs9303241,rs12952051	chr17	1548656	1549798	ENSG00000074660	SCARF1
10	3	chr17	1933396	2011134	rs4480845,rs9303241,rs12952051	chr17	1588184	1588681	ENSG00000174231	PRPF8
10	4	chr17	1933396	2011134	rs4480845,rs9303241,rs12952051	chr17	1627017	1627435	ENSG00000167716	WDR81
10	5	chr17	1933396	2011134	rs4480845,rs9303241,rs12952051	chr17	1732192	1733608	ENSG00000186532	SMYD4
10	6	chr17	1933396	2011134	rs4480845,rs9303241,rs12952051	chr17	1927937	1928281	ENSG00000185924	RTN4RL1
10	7	chr17	1933396	2011134	rs4480845,rs9303241,rs12952051	chr17	1932939	1933384	ENSG00000108963	DPH1
10	8	chr17	1933396	2011134	rs4480845,rs9303241,rs12952051	chr17	2140756	2141026	ENSG00000070366	SMG6
10		chr17	1933396	2011134	rs4480845,rs9303241,rs12952051	chr17	2169372	2169701	ENSG00000070366	SMG6
10	9	chr17	1933396	2011134	rs4480845,rs9303241,rs12952051	chr17	2206985	2207519	ENSG00000167720	SRR
10	10	chr17	1933396	2011134	rs4480845,rs9303241,rs12952051	chr17	2241524	2242129	ENSG00000141258	SGSM2
11	1	chr17	2074640	2126811	rs113348108,rs2281727,rs216172,rs1231206	chr17	1394950	1395593	ENSG00000197879	MYO1C
11	2	chr17	2074640	2126811	rs113348108,rs2281727,rs216172,rs1231206	chr17	1933395	1933632	ENSG00000108963	DPH1
11	3	chr17	2074640	2126811	rs113348108,rs2281727,rs216172,rs1231206	chr17	1945514	1946120	ENSG00000262664	OVCA2
11	4	chr17	2074640	2126811	rs113348108,rs2281727,rs216172,rs1231206	chr17	1957383	1958489	ENSG00000177374	HIC1
11	5	chr17	2074640	2126811	rs113348108,rs2281727,rs216172,rs1231206	chr17	2140756	2141026	ENSG00000070366	SMG6
11	6	chr17	2074640	2126811	rs113348108,rs2281727,rs216172,rs1231206	chr17	2206985	2207519	ENSG00000167720	SRR
12	1	chr19	2523802	2553316	rs62121679	chr19	2282027	2282354	ENSG00000188305	PEAK3
12	2	chr19	2523802	2553316	rs62121679	chr19	2475769	2476126	ENSG00000099860	GADD45B
12		chr19	2523802	2553316	rs62121679	chr19	2476126	2476505	ENSG00000099860	GADD45B
13	1	chr19	11237117	11314351	rs34774090,rs74179972,rs2738459,rs2738464,rs138534124,rs7258950,rs17616661,rs12976810	chr19	11199867	11200187	ENSG00000130164	LDLR
13	2	chr19	11237117	11314351	rs34774090,rs74179972,rs2738459,rs2738464,rs138534124,rs7258950,rs17616661,rs12976810	chr19	11308112	11308375	ENSG00000197256	KANK2
13	3	chr19	11237117	11314351	rs34774090,rs74179972,rs2738459,rs2738464,rs138534124,rs7258950,rs17616661,rs12976810	chr19	11350245	11351060	ENSG00000130173	ANGPTL8
13	4	chr19	11237117	11314351	rs34774090,rs74179972,rs2738459,rs2738464,rs138534124,rs7258950,rs17616661,rs12976810	chr19	11465467	11466034	ENSG00000105520	PLPPR2
13	5	chr19	11237117	11314351	rs34774090,rs74179972,rs2738459,rs2738464,rs138534124,rs7258950,rs17616661,rs12976810	chr19	11546028	11546682	ENSG00000130175	PRKCSH
13	6	chr19	11237117	11314351	rs34774090,rs74179972,rs2738459,rs2738464,rs138534124,rs7258950,rs17616661,rs12976810	chr19	11638979	11640049	ENSG00000130159	ECSIT
14	1	chr19	41803132	41835034	rs12980942,rs73045269	chr19	41104188	41106762	ENSG00000090006	LTBP4
14	2	chr19	41803132	41835034	rs12980942,rs73045269	chr19	41771225	41771445	ENSG00000105323	HNRNPUL1
14	3	chr19	41803132	41835034	rs12980942,rs73045269	chr19	41816266	41817120	ENSG00000142039	CCDC97
14	4	chr19	41803132	41835034	rs12980942,rs73045269	chr19	41869578	41870365	ENSG00000142046	TMEM91
14		chr19	41803132	41835034	rs12980942,rs73045269	chr19	41881976	41882555	ENSG00000142046	TMEM91
14		chr19	41803132	41835034	rs12980942,rs73045269	chr19	41882905	41883692	ENSG00000142046	TMEM91
14	5	chr19	41803132	41835034	rs12980942,rs73045269	chr19	41903451	41903744	ENSG00000248098	BCKDHA
14	6	chr19	41803132	41835034	rs12980942,rs73045269	chr19	42055184	42055969	ENSG00000007129	CEACAM21
14		chr19	41803132	41835034	rs12980942,rs73045269	chr19	42082030	42083175	ENSG00000007129	CEACAM21
15	1	chr2	20764027	20818829	rs113898337	chr2	20189782	20190166		LOC101928222
15	2	chr2	20764027	20818829	rs113898337	chr2	20550264	20552225	ENSG00000055917	PUM2
15	3	chr2	20764027	20818829	rs113898337	chr2	20646006	20646966	ENSG00000143878	RHOB
15	4	chr2	20764027	20818829	rs113898337	chr2	21022981	21023211	ENSG00000118961	LDAH
16	1	chr2	136992608	137009957	rs13035055	chr2	136742988	136743194	ENSG00000115866	DARS
17	1	chr3	27565452	27638636	rs4462906	chr3	27764118	27764330	ENSG00000163508	EOMES
17	2	chr3	27565452	27638636	rs4462906	chr3	28282138	28283741	ENSG00000187118	CMC1
18	1	chr4	7824660	7926063	rs62290561	chr4	6988276	6988717	ENSG00000132405	TBC1D14
18	2	chr4	7824660	7926063	rs62290561	chr4	8201207	8201491	ENSG00000125089	SH3TC1
18	3	chr4	7824660	7926063	rs62290561	chr4	8270221	8272391	ENSG00000170801	HTRA3
19	1	chr6	7990150	8029640	rs9328448	chr6	7909809	7910785	ENSG00000239264	TXNDC5
19		chr6	7990150	8029640	rs9328448	chr6	7910785	7911859	ENSG00000239264	TXNDC5
19	2	chr6	7990150	8029640	rs9328448	chr6	8064463	8064810	ENSG00000259040	BLOC1S5-TXNDC5
19	3	chr6	7990150	8029640	rs9328448	chr6	8064810	8067222	ENSG00000188428	BLOC1S5
20	1	chr6	12288956	12298732	rs1630736,rs1629862	chr6	12012713	12013564	ENSG00000095951	HIVEP1
21	1	chr6	11605189	11618730	rs113092656	chr6	12012713	12013564	ENSG00000095951	HIVEP1
21	2	chr6	11605189	11618730	rs113092656	chr6	12290067	12290750	ENSG00000078401	EDN1
22	1	chr6	132380942	132409225	rs11962845	chr6	132271923	132272653	ENSG00000118523	CCN2
22	2	chr6	132380942	132409225	rs11962845	chr6	132833642	132834570	ENSG00000079950	STX7
23	1	chr7	102505274	102533640	rs17135875	chr7	102714125	102714872	ENSG00000161040	FBXL13
23	2	chr7	102505274	102533640	rs17135875	chr7	102714973	102716417	ENSG00000170632	ARMC10
24	1	chr8	23385948	23429376	rs2280861,rs35410017	chr8	23315613	23316791	ENSG00000197217	ENTPD4
24	2	chr8	23385948	23429376	rs2280861,rs35410017	chr8	23385780	23386683	ENSG00000147454	SLC25A37
